# Supplementary material for: Proteomic analysis of the processes leading to Madurella mycetomatis grain formation in Galleria mellonella larvae
Source: PLoS Negl Trop Dis. 2020 Apr 8;14(4):e0008190. doi: 10.1371/journal.pntd.0008190 (PMC7141616; doi:10.1371/journal.pntd.0008190)
Supplement: S1 Table — In this table proteins identified 1 day, 3 days and 7 days after fungal inoculations are depicted. (XLSX) [file pntd.0008190.s001.xlsx]

## Sheet: Table S1
Table S1: M. mycetomatis proteins in grains isolated from larvae infected with M. mycetomatis
1 DAY GRAIN	3 DAY GRAIN	7 DAY GRAIN	Average	N: Peptides	N: Sequence coverage [%]	N: Mol. weight [kDa]	N: Q-value	N: Score	N: Intensity	N: MS/MS count	T: Protein IDs	T: Majority protein IDs	antigen	binding of
32.9062	33.444	33.3866	99.7368	15	45.3	41.637	0	323.31	54413000000	102	A0A175W1E5	Actin
30.5309	31.8506	33.1246	95.5061	5	10.9	50.001	0	221.9	20319000000	52	A0A175W8P0	Tubulin alpha chain
31.1639	31.1962	31.8825	94.2426	15	30.8	69.53	0	323.31	14851000000	98	A0A175WDC7	Heat shock 70 kDa protein
30.5829	30.6763	31.0342	92.2934	3	23.3	11.356	0	56.704	10571000000	20	A0A175VRA2	Histone H4
29.5295	30.2086	30.3103	90.0484	2	10.4	14.196	0	31.481	5820000000	21	A0A175VTM6	Histone H2A
28.9563	29.1483	30.5757	88.6803	15	73.6	34.258	0	197.9	3868800000	80	A0A175VPT8	Malate dehydrogenase (EC 1.1.1.37)
29.6215	28.7698	28.7916	87.1829	5	69.6	20.761	0	323.31	4048100000	44	A0A175VXZ6	Uncharacterized protein
30.0948	28.5576	28.2086	86.861	9	70.7	15.907	0	323.31	4984300000	52	A0A175WCN7	Uncharacterized protein
29.4637	27.9443	29.0908	86.4988	20	46.8	61.26	0	323.31	3808600000	85	A0A175WCI9	Heat shock protein 60
28.6866	28.3986	29.199	86.2842	15	35.9	59.57	0	282.14	2617700000	51	A0A175VRU2	ATP synthase subunit alpha
28.2095	28.5642	28.9252	85.6989	12	28.4	72.858	0	275.48	2107400000	40	A0A175WA11	Heat shock 70 kDa protein
27.7517	28.197	28.0751	84.0238	6	10	79.879	0	215.63	1138000000	17	A0A175VT02	Heat shock protein 90
28.1535	27.5089	27.7498	83.4122	10	65.7	29.996	0	172.99	1530200000	41	A0A175VWW7	Mitochondrial outer membrane protein porin
26.6643	27.7744	28.4259	82.8646	4	23.6	22.53	0	36.68	823210000	22	A0A175WGS8	GTP-binding protein ypt1
27.4317	27.1787	28.1029	82.7133	3	5	89.275	0	36.814	690600000	15	A0A175VYV0	Cell division control protein 48
27.5945	27.9816	27.047	82.6231	3	40	18.926	0	161.34	757820000	15	A0A175W2C0	Uncharacterized protein
26.5295	28.2183	27.6064	82.3542	2	6.5	24.019	0	18.12	702070000	15	A0A175VN17	Ribosomal protein
26.937	27.4241	27.6666	82.0277	2	5.2	21.876	0	122.31	515980000	13	A0A175VY99	Uncharacterized protein
27.215	26.8075	27.1404	81.1629	5	37.1	32.57	0	149.42	773740000	26	A0A175WCW2	Putative pyridoxal 5'-phosphate synthase subunit pdx-1
27.1958	26.2379	27.2791	80.7128	8	30.8	47.547	0	160.25	424240000	16	A0A175W3F4	Enolase
26.7915	26.5964	26.167	79.5549	3	11.5	42.089	0	171.45	702160000	27	A0A175WE26	Protein ecm33
26.6842	26.2038	26.577	79.465	5	21.6	43.543	0	124.8	446950000	18	A0A175VPL2	Woronin body major protein
NaN	29.6107	29.424	59.0347	4	12.5	56.703	0	106.55	1842200000	12	A0A175WI88	V-type proton ATPase subunit B
28.433	28.6239	NaN	57.0569	7	74	16.076	0	261.46	1522100000	21	A0A175VMY6	Uncharacterized protein
28.8598	27.6544	NaN	56.5142	3	53.6	11.031	0	323.31	2088800000	22	A0A175W089	Uncharacterized protein
28.2278	27.5417	NaN	55.7695	2	43.1	11.045	0	89.843	1338200000	17	A0A175WEH6	Uncharacterized protein
NaN	27.5374	28.0049	55.5423	3	15.8	22.567	0	22.209	646660000	13	A0A175VUN5	GTP-binding nuclear protein
27.81	27.521	NaN	55.331	8	44.6	24.835	0	119.96	1036000000	21	A0A175W8P5	Mitochondrial peroxiredoxin PRX1
27.3948	27.2329	NaN	54.6277	3	23.5	25.436	0	269.14	282200000	6	A0A175W804	Elongation factor 1-beta
27.443	26.4027	NaN	53.8457	7	26.9	57.807	0	224.39	467920000	15	A0A175WDA3	Cytochrome b-c1 complex subunit 2, mitochondrial
26.739	NaN	27.0449	53.7839	6	21.9	44.943	0	41.779	474480000	14	A0A175WE38	Ketol-acid reductoisomerase, mitochondrial (EC 1.1.1.86) (Acetohydroxy-acid reductoisomerase) (Alpha-keto-beta-hydroxylacyl reductoisomerase)
26.5774	27.0484	NaN	53.6258	2	12.6	21.576	0	31.606	393280000	11	A0A175VZ06	Small COPII coat GTPase SAR1
26.6621	26.8553	NaN	53.5174	2	11.1	21.12	0	35.631	469620000	10	A0A175WB24	Ras-related protein YPTC6
27.0541	26.4612	NaN	53.5153	6	8.4	93.494	0	49.449	562030000	16	A0A175W8E2	Elongation factor 2
26.6876	26.6753	NaN	53.3629	7	27.7	35.37	0	107.84	690890000	20	A0A175WGL9	Malate dehydrogenase (EC 1.1.1.37)
27.4235	25.5689	NaN	52.9924	2	21.7	11.533	0	44.016	648840000	13	A0A175VWI6	Cyanovirin-N
26.123	25.9271	NaN	52.0501	3	9.3	44.838	0	42.065	230630000	11	A0A175VR56	ATP-dependent RNA helicase eIF4A
NaN	25.4206	26.0353	51.4559	2	5.4	51.031	0	17.411	143890000	7	A0A175W5H5	Uncharacterized protein
NaN	24.6105	25.9196	50.5301	3	5.2	23.566	0	20.501	116780000	9	A0A175W8X0	Uncharacterized protein
29.8494	NaN	NaN	29.8494	2	17.5	14.825	0	26.212	2990300000	4	A0A175VUG0	Histone H2B
NaN	29.7859	NaN	29.7859	1	1.2	70.616	0	6.3847	3139200000	0	A0A175W1S4	Serine/threonine-protein kinase nrc-2
NaN	NaN	28.4188	28.4188	3	6.4	50.514	0	70.52	424730000	7	A0A175W120	Tubulin alpha chain
NaN	27.9562	NaN	27.9562	2	11.7	17.681	0	85.975	706000000	8	A0A175W0E4	Uncharacterized protein
NaN	NaN	27.871	27.871	5	12.3	67.595	0	67.642	171340000	8	A0A175VS81	Phosphoenolpyruvate carboxykinase [ATP]
27.7392	NaN	NaN	27.7392	9	24.3	64.241	0	156.6	457830000	16	A0A175WGJ7	Sulfate adenylyltransferase (EC 2.7.7.4) (ATP-sulfurylase) (Sulfate adenylate transferase) (SAT)
27.6936	NaN	NaN	27.6936	4	38.2	16.691	0	144.88	674610000	14	A0A175VZ89	Nucleoside diphosphate kinase (EC 2.7.4.6)
NaN	NaN	27.5488	27.5488	1	3.1	41.098	0	11.278	390130000	7	A0A175VSG5	Guanine nucleotide-binding protein alpha-2 subunit
27.536	NaN	NaN	27.536	8	14.2	116.62	0	166.05	387940000	13	A0A175VW48	Putative fungistatic metabolite
NaN	NaN	27.3255	27.3255	5	15.3	60.998	0	51.699	97865000	5	A0A175VZY6	Isocitrate lyase
27.1184	NaN	NaN	27.1184	4	15.4	30.767	0	73.745	837610000	13	A0A175W2D6	DNA damage checkpoint protein rad24
27.1163	NaN	NaN	27.1163	1	8.1	15.75	0	16.596	314490000	12	A0A175W1R3	60S ribosomal protein L27
27.0083	NaN	NaN	27.0083	5	16.7	65.098	0	72.946	204940000	5	A0A175WH58	Beta-hexosaminidase (EC 3.2.1.52)
NaN	NaN	26.975	26.975	4	9.8	49.901	0	32.032	290910000	5	A0A175W1F8	Tubulin beta chain
NaN	NaN	26.974	26.974	1	1.3	96.5	0	8.872	554940000	9	A0A175W9U5	Peroxisomal hydratase-dehydrogenase-epimerase
26.9247	NaN	NaN	26.9247	4	37.8	25.352	0	73.031	363660000	13	A0A175W7X9	Superoxide dismutase (EC 1.15.1.1)
26.9231	NaN	NaN	26.9231	3	16.6	36.108	0	143.89	403460000	10	G0Z838	Glyceraldehyde-3-phosphate dehydrogenase (EC 1.2.1.12)	fibrinonectin/laminin	Candida albicans
NaN	26.8323	NaN	26.8323	1	2	59.931	0	21.361	85505000	2	A0A175W852	ATP-dependent RNA helicase DBP2
NaN	26.7361	NaN	26.7361	2	6.6	59.831	0	11.823	221030000	5	A0A175W9B3	Uncharacterized protein
26.7213	NaN	NaN	26.7213	6	12.9	76.187	0	193.52	332220000	9	A0A175WFJ6	Trehalase (EC 3.2.1.28) (Alpha-trehalose glucohydrolase)
NaN	26.645	NaN	26.645	2	2.1	262.31	0	10.814	208850000	4	A0A175W2M9	Two-component system protein A
26.6143	NaN	NaN	26.6143	4	16	46.669	0	72.208	218640000	8	A0A175W1X2	Flavohemoprotein
26.5609	NaN	NaN	26.5609	8	17.1	77.978	0	80.378	217900000	12	A0A175VXW8	Glutamine--fructose-6-phosphate aminotransferase [isomerizing]
NaN	26.464	NaN	26.464	1	6.5	20.068	0	14.036	97848000	5	A0A175WBG9	Iron-sulfur cluster assembly protein
26.4512	NaN	NaN	26.4512	5	18.5	54.717	0	60.591	178830000	8	A0A175VSH5	Protein disulfide-isomerase (EC 5.3.4.1)
NaN	NaN	26.4395	26.4395	4	18.5	38.195	0	41.389	107030000	5	A0A175VWJ3	3-isopropylmalate dehydrogenase
26.4224	NaN	NaN	26.4224	2	36.8	7.6938	0	16.266	155670000	3	A0A175WBA6	Uncharacterized protein
26.3601	NaN	NaN	26.3601	2	9.4	26.281	0	22.697	184540000	7	A0A175WIJ7	Uncharacterized protein
26.2511	NaN	NaN	26.2511	2	18.8	17.854	0	23.327	116380000	4	A0A175WCH5	Cytochrome c oxidase subunit 6, mitochondrial
26.2081	NaN	NaN	26.2081	3	8.7	86.151	0	26.011	152260000	7	A0A175VRB1	Putative 5-methyltetrahydropteroyltriglutamate--homocysteine methyltransferase
26.1425	NaN	NaN	26.1425	2	6.9	44.629	0	13.525	88299000	3	A0A175W3X8	Phosphoglycerate kinase (EC 2.7.2.3)
26.0174	NaN	NaN	26.0174	4	32.5	33.079	0	72.955	136420000	8	A0A175VTP0	Mitochondrial acidic protein mam33
25.8744	NaN	NaN	25.8744	4	24.4	23.616	0	58.619	100950000	9	A0A175VUL2	ATP synthase subunit 5, mitochondrial
NaN	NaN	25.8574	25.8574	2	10.2	22.975	0	66.034	49080000	1	A0A175W6A8	Putative Ras-related protein Rab7
NaN	25.8291	NaN	25.8291	1	7.3	16.037	0	16.289	170010000	4	A0A175VV65	Uncharacterized protein
NaN	NaN	25.7305	25.7305	1	0.7	190.09	0	49.398	114890000	5	A0A175WAT4	Clathrin heavy chain
NaN	NaN	25.7229	25.7229	1	1.5	56.945	0	8.3832	51046000	2	A0A175VTQ2	Putative T-complex protein 1 subunit beta
NaN	NaN	25.6421	25.6421	2	3	88.111	0	116.36	98381000	6	A0A175VXN5	Uncharacterized protein
NaN	NaN	25.5851	25.5851	1	3.5	50.485	0	21.169	182290000	7	A0A175WA79	Uncharacterized protein
NaN	NaN	25.5601	25.5601	2	6.4	43.495	0	8.1019	77076000	4	A0A175VUP0	Uncharacterized protein
NaN	25.5119	NaN	25.5119	1	1.5	91.07	0	6.6061	137850000	4	A0A175W1R6	Uncharacterized protein
25.5116	NaN	NaN	25.5116	3	28.9	19.581	0	32.553	93829000	5	A0A175VUU8	ATP synthase subunit d, mitochondrial
25.4739	NaN	NaN	25.4739	2	6.5	58.239	0	24.297	65419000	2	A0A175VPZ3	UTP--glucose-1-phosphate uridylyltransferase (EC 2.7.7.9)
25.4088	NaN	NaN	25.4088	3	7	52.35	0	25.575	89916000	4	A0A175VXP6	Citrate synthase
25.3171	NaN	NaN	25.3171	3	19	15.962	0	79.08	73961000	4	A0A175VSM5	Uncharacterized protein
25.3111	NaN	NaN	25.3111	2	7.4	52.63	0	27.437	59162000	3	A0A175VUV3	Mitochondrial-processing peptidase subunit beta
25.3032	NaN	NaN	25.3032	1	19.9	15.216	0	6.9441	76630000	3	A0A175VVR6	Major allergen Asp f 2
25.1942	NaN	NaN	25.1942	1	5.5	35.303	0	8.4365	35645000	1	A0A175VW03	Transaldolase (EC 2.2.1.2)
25.1829	NaN	NaN	25.1829	3	26.9	12.763	0	19.787	71553000	4	A0A175WF15	10 kDa heat shock protein, mitochondrial
25.1816	NaN	NaN	25.1816	3	7.5	56.864	0	22.565	105910000	8	A0A175W9A6	6-phosphogluconate dehydrogenase, decarboxylating (EC 1.1.1.44)
NaN	NaN	25.1678	25.1678	2	7.3	34.256	0	13.943	48063000	3	A0A175W8L2	ADP,ATP carrier protein
25.1174	NaN	NaN	25.1174	2	9.6	34.81	0	11.776	51652000	2	A0A175WE75	Uncharacterized protein
25.1086	NaN	NaN	25.1086	1	4.5	45.189	0	26.628	105300000	3	A0A175WFQ0	Nucleosome assembly protein 1
25.0855	NaN	NaN	25.0855	3	4.5	130.78	0	20.593	50026000	2	A0A175WCZ7	Pyruvate carboxylase (EC 6.4.1.1)
25.028	NaN	NaN	25.028	1	0.8	103.74	0.0068966	6.1063	41941000	2	A0A175WH80	Peroxisomal long-chain fatty acid import protein 2
25.0196	NaN	NaN	25.0196	2	6.2	55.606	0	14.619	31582000	2	A0A150AS49	Annexin
NaN	25.0132	NaN	25.0132	1	5.7	25.876	0	12.441	256010000	4	A0A175VSK1	Uncharacterized protein
24.9996	NaN	NaN	24.9996	1	6.9	29.668	0	6.4105	52610000	2	A0A175WHN2	40S ribosomal protein S4
24.9671	NaN	NaN	24.9671	1	24.8	14.593	0	49.723	88907000	3	A0A150ASS5	Putative cytochrome b5
NaN	NaN	24.9554	24.9554	2	5.5	52.452	0	15.206	54670000	5	A0A175WCF3	Isocitrate dehydrogenase [NADP] (EC 1.1.1.42)
24.7548	NaN	NaN	24.7548	4	6.3	72.369	0	13.558	52625000	4	A0A150ASS0	78 kDa glucose-regulated protein
NaN	24.7065	NaN	24.7065	2	5.9	47.145	0	6.7609	47446000	3	A0A175W1H7	Uncharacterized protein
24.6288	NaN	NaN	24.6288	1	6.3	23.04	0	19.503	24088000	1	A0A175WDG0	30 kDa heat shock protein
24.5491	NaN	NaN	24.5491	2	19.9	18.654	0	11.778	22793000	2	A0A175W2K5	Tropomyosin-1
NaN	NaN	24.5286	24.5286	1	5.6	48.939	0.0068493	6.088	25521000	0	A0A175WBP1	Elongation factor Tu
24.3819	NaN	NaN	24.3819	1	2.4	110.81	0	11.211	29677000	1	A0A175WCT4	Trehalose-phosphatase
NaN	NaN	24.3279	24.3279	2	6.6	48.888	0	13.671	24043000	2	A0A175WBA2	Uncharacterized protein
24.3136	NaN	NaN	24.3136	2	28.1	12.329	0	20.461	41992000	3	A0A175VSD8	Peptidylprolyl isomerase (EC 5.2.1.8)
24.2582	NaN	NaN	24.2582	1	0.8	98.374	0	11.504	13736000	1	A0A175VY89	Phospholipase (EC 3.1.4.4)
24.0794	NaN	NaN	24.0794	1	5	39.677	0	17.759	17726000	1	G0Z837	Fructose-bisphosphate aldolase
NaN	NaN	24.0259	24.0259	1	3.4	46.362	0	12.358	52470000	4	A0A175W7C5	Elongation factor 1-gamma 1
23.9007	NaN	NaN	23.9007	1	15	16.992	0	9.3954	15661000	1	A0A175VUW6	Uncharacterized protein
23.8221	NaN	NaN	23.8221	1	6.5	24.772	0	9.1044	13770000	1	A0A175VN81	Protein SET (Fragment)
NaN	NaN	23.7702	23.7702	1	7.1	39.558	0	7.7946	38739000	4	A0A175WAC4	Putative voltage-gated potassium channel subunit beta
NaN	23.7259	NaN	23.7259	1	7.3	30.483	0	6.3866	37682000	3	A0A175W860	Proteasome subunit alpha type (EC 3.4.25.1)
NaN	NaN	23.7017	23.7017	1	5.5	21.698	0	7.1636	7938600	1	A0A175WHE8	Uncharacterized protein
23.6606	NaN	NaN	23.6606	1	6.7	26.12	0	7.8389	12312000	2	A0A175W4W0	Superoxide dismutase (EC 1.15.1.1)
23.6492	NaN	NaN	23.6492	1	3.9	51.127	0	15.113	20994000	3	A0A175WC19	Putative argininosuccinate lyase
NaN	NaN	23.6041	23.6041	1	1.5	59.224	0.0069444	6.2658	7419500	0	A0A175VQT4	T-complex protein 1 subunit gamma
NaN	23.5539	NaN	23.5539	1	1.6	98.96	0	15.28	44190000	3	A0A175VXC6	Putative alpha/beta-glucosidase agdC
23.4681	NaN	NaN	23.4681	2	7.5	49.518	0	12.286	11604000	2	A0A175W1X3	Glutamate dehydrogenase
23.4457	NaN	NaN	23.4457	1	1.6	82.505	0	6.3378	10608000	1	A0A175WC99	Catalase-peroxidase (CP) (EC 1.11.1.21) (Peroxidase/catalase)
23.4303	NaN	NaN	23.4303	2	6.6	51.919	0	23.923	42063000	3	A0A175WFT1	D-3-phosphoglycerate dehydrogenase 1
23.2963	NaN	NaN	23.2963	2	4.7	75.101	0	13.999	16093000	2	A0A175WHS9	Transketolase (EC 2.2.1.1)
22.7488	NaN	NaN	22.7488	1	2.4	94.981	0	11.549	6544200	1	A0A175WCP3	Putative beta-glucosidase A
NaN	22.6821	NaN	22.6821	2	8.7	33.372	0	15.019	42534000	2	A0A175VYF7	Putative aspartate-semialdehyde dehydrogenase (Fragment)
NaN	NaN	NaN	0	1	3.9	33.336	0	8.537	0	1	A0A175VXJ7	60S acidic ribosomal protein P0
NaN	NaN	NaN	0	1	7.2	21.393	0	15.568	0	1	A0A175W703	Peptidyl-prolyl cis-trans isomerase (PPIase) (EC 5.2.1.8)
NaN	NaN	NaN	0	2	8.9	110.33	0	10.794	0	2	A0A175W735	La-related protein 1A
NaN	NaN	NaN	0	1	6.1	16.321	0	6.3178	0	1	A0A175WDI2	Cytochrome b-c1 complex subunit 6
