# Supplementary material for: Proteomic analysis of the processes leading to Madurella mycetomatis grain formation in Galleria mellonella larvae
Source: PLoS Negl Trop Dis. 2020 Apr 8;14(4):e0008190. doi: 10.1371/journal.pntd.0008190 (PMC7141616; doi:10.1371/journal.pntd.0008190)
Supplement: S2 Table — G. mellonella proteins increased (S2A Table) or decreased (S2B Table) in abundance in grains isolated from larvae infected with M. mycetomatis for 24 hour as compared to control larval hemolymph proteome. (XLSX) [file pntd.0008190.s002.xlsx]

## Sheet: Table S2
Table S2A: G. mellonella proteins increased in abundance in grains isolated from larvae infected with M. mycetomatis for 24 hour as compared to control larval hemolymph proteome.
P value	Fold Difference	GI Number	Protein Name	Peptides	Sequence coverage [%]	Score
3.92E-05	1112.00	114052072	ATP synthase subunit beta (EC 7.1.2.2)	38	72.8	323.31
3.39E-06	810.38	17826933	Calreticulin	18	28	323.31
1.61E-05	673.62	23208546	Heat shock-like protein (Fragment)	13	37.8	313.77
1.45E-04	593.13	112983414	Heat shock protein hsp21.4	8	19.4	323.31
3.26E-04	567.07	223671147	putative cuticle protein	5	33.8	323.31
9.72E-04	491.47	158292666	AGAP005155-PA	3	9.1	278.2
3.36E-05	423.59	158298459	AGAP009604-PA	8	60.2	323.31
8.25E-04	318.32	3913261	Larval cuticle protein 1	4	26	323.31
5.54E-04	289.09	62241290	Protein disulfide-isomerase (EC 5.3.4.1)	40	57.2	323.31
1.40E-03	284.98	183979347	Cuticular protein CPR3	7	28.8	323.31
6.33E-05	276.22	91076018	Uncharacterized protein	3	14.3	98229
1.65E-05	265.96	171740905	Inactive lipase	9	31.2	137.84
1.41E-04	265.68	189234613	Uncharacterized protein	6	21.8	223.02
1.70E-04	263.09	125629089	Gustatory receptor	7	43	190.57
1.08E-04	260.96	112984454	Protein disulfide-isomerase (EC 5.3.4.1)	8	41.7	161.43
7.17E-06	254.43	148298673	Mitochondrial ATP synthase coupling factor 6	7	28.6	99647
6.05E-06	241.38	58391242	60 kDa heat shock protein, mitochondrial precursor (AGAP004002-PA)	20	33.6	323.31
1.04E-02	237.66	112983342	Tubulin beta chain	23	47.1	323.31
1.33E-04	233.62	114051966	Mitochondrial aldehyde dehydrogenase	26	54.8	323.31
5.71E-05	197.92	151301059	H+ transporting ATP synthase delta subunit	9	42.6	210.09
2.52E-03	178.79	192763882	Actin 3	12	36.9	323.31
2.10E-03	178.09	223671186	putative cuticle protein	4	21.9	99666
1.01E-05	175.74	156630481	Cecropin-D-like peptide	2	14.5	137.98
9.38E-04	172.27	157927723	Beta actin	11	54.1	323.31
9.23E-04	163.19	91088621	similar to voltage-dependent anion-selective channel isoform 1	18	47.4	323.31
7.34E-04	157.40	183979237	Transgelin	16	43.8	282.76
9.35E-04	156.78	189238710	Peptidyl-prolyl cis-trans isomerase (PPIase) (EC 5.2.1.8)	28	36.1	323.31
1.87E-05	152.31	60592747	cyclophilin-like protein	8	33.3	238.43
5.81E-04	150.55	148298818	Multi-binding protein	10	13.9	188.05
2.34E-04	147.04	74873244	Putative defense protein Hdd11 (Hyphantria differentially displayed gene 11)	10	60.7	246.4
1.14E-04	144.27	229562186	Heat shock protein 90	37	48.4	323.31
7.13E-04	130.57	153791739	ATP synthase subunit d, mitochondrial	15	49.1	289.07
6.29E-04	129.92	23208544	Cobatoxin-like protein	3	19.5	115.72
1.48E-04	128.43	148298796	Thioredoxin	6	20.7	129.74
1.20E-05	122.01	58864722	Annexin	21	57.7	323.31
4.77E-04	119.80	27260894	Heat shock cognate 70 protein	4	14.8	59.95
1.93E-05	118.13	112984012	Heat shock 70 kD protein cognate (Heat shock protein 70)	5	84.1	131.23
6.57E-04	115.62	148719710	Superoxide dismutase (EC 1.15.1.1)	10	54.8	307.21
6.57E-04	114.80	110649240	Gloverin	2	28.8	71375
7.65E-04	114.44	183979278	Cuticular protein CPR2	6	56.3	137.87
9.93E-04	114.06	183979284	Elongation factor 1-alpha	16	56.4	313.03
2.04E-04	110.99	113208389	Heat shock protein 20.7	13	49.8	224.91
2.69E-03	109.48	189237651	N-acetylneuraminate lyase-like Protein	8	25	157.48
2.25E-04	104.65	225031010	Tubulin alpha chain (Fragment)	4	47.2	228
1.73E-04	100.49	112983096	Dihydrolipoyl dehydrogenase (EC 1.8.1.4)	25	51.6	323.31
3.65E-04	98.51	17901818	32 kDa ferritin subunit	6	17.8	121.01
5.95E-05	97.91	11890404	26kDa ferritin subunit	10	29.6	198.67
3.13E-05	97.63	112982865	Profilin	6	24.8	137.05
5.38E-05	96.21	112982880	Translationally controlled tumor protein	10	48	179.58
4.13E-03	96.16	154707830	Triosephosphate isomerase (EC 5.3.1.1)	17	29.5	300.18
3.78E-03	94.42	183979372	Troponin T	10	42.5	142.31
2.21E-05	93.54	7576710	CALNUC	11	49	185.05
3.76E-03	92.34	114053181	Histone H2A	6	18.5	57209
1.88E-03	90.12	156537163	Cytochrome c oxidase subunit Va	17	48.7	323.31
1.38E-03	85.40	164448662	Larval cuticle protein (Putative cuticle protein)	6	13.7	123.81
4.51E-03	81.25	112984038	Larval cuticle protein LCP-22	4	28.9	105.28
1.09E-03	77.95	112984376	Ribosomal protein L14	9	34.4	105.93
9.58E-05	77.27	112983487	Ribosomal protein L8	15	38.6	260.73
1.80E-04	75.80	148298770	ATPase inhibitor-like protein	6	15.9	120.73
3.77E-04	70.74	242016119	10 kDa heat shock protein, putative	10	30.8	127.63
1.00E-03	69.18	91092064	Selenium-binding protein 1-like Protein	20	49.5	323.31
2.88E-05	68.44	195119912	Uncharacterized protein	7	63.5	142.79
3.83E-05	66.60	157109957	mitochondrial processing peptidase beta subunit	23	60.9	323.31
5.42E-04	65.69	61744169	16 kDa salivary protein	5	28.6	165.99
1.77E-03	65.18	114052615	Myosin II essential light chain (Nonmuscle myosin essential light chain)	9	33.2	144.9
1.15E-03	64.42	15213812	40S ribosomal protein S12	9	53.7	80075
4.41E-04	62.41	112982743	Elongation factor 1-beta'	10	50	181.65
4.62E-04	61.24	114053193	Protease inhibitor 1	5	36	323.31
3.66E-04	60.95	91075966	Electron transfer flavoprotein subunit alpha, mitochondrial-like Protein	16	47.5	232.03
2.16E-04	59.72	193713737	Uncharacterized protein	7	21.3	164.09
1.46E-04	58.17	15213770	Ribosomal protein L22 (SFRICE_023778)	4	32	66978
4.24E-04	55.96	156548621	hypothetical protein	5	19	80519
8.40E-04	53.50	183979374	Tropomyosin 2	10	32.5	323.31
1.29E-04	52.60	91078412	cytochrome c oxidase subunit 6B2 isoform X2	5	29.7	73817
4.10E-04	52.57	54039568	40S ribosomal protein S8	12	50.7	224.23
2.03E-04	52.17	58376764	NADH dehydrogenase [ubiquinone] 1 alpha subcomplex subunit 8	8	22.1	213.93
1.19E-04	50.80	134948671	Small nuclear ribonucleoprotein Sm D2 (Sm-D2) (snRNP core protein D2)	6	21.4	102.58
4.37E-05	50.31	112984026	BmP109	23	53.8	323.31
5.20E-05	49.01	169234934	FK506-binding protein precursor	12	28.8	269.85
2.73E-03	48.48	112984352	Ribosomal protein S15	5	44.8	119.01
5.37E-04	47.64	164448660	Cytochrome c oxidase polypeptide Vb	7	28.2	99694
1.57E-04	47.49	114053221	Prohibitin protein WPH	13	47.6	187.94
1.85E-04	47.46	23208526	6tox	16	31.4	202.03
1.57E-04	47.28	56718390	Prophenol oxidase activating enzyme 3	26	45	323.31
1.20E-03	46.79	112983872	Serpin-like protein (SEP-LP)	9	22.4	163.11
7.06E-04	45.29	21759389	60S ribosomal protein L13	10	37.5	145.88
5.02E-04	44.90	90025232	Epoxide hydrolase (EC 3.3.2.9)	12	35.1	167.32
3.45E-05	44.78	91079628	Glutamine synthetase (EC 6.3.1.2)	11	23.1	246.17
2.14E-03	43.49	112702923	Peptidoglycan-recognition protein-LB (Fragment)	6	81.6	50387
7.48E-05	43.45	183979309	Ribosomal protein L23A	10	25.9	108.05
2.14E-03	43.18	164451507	Troponin I	8	25.8	144.07
1.23E-04	42.52	114052230	Hydroxyacyl-coenzyme A dehydrogenase	32	52.3	323.31
1.17E-03	42.39	114051800	Eukaryotic translation initiation factor 3 subunit I (eIF3i)	15	56.4	312.82
8.46E-04	41.53	112983086	Troponin C	11	34.2	162.39
4.19E-03	41.26	114051191	Peroxiredoxin	13	34.9	274.81
2.20E-03	38.87	206725499	Cathepsin L like protein	9	16.7	165.77
9.26E-06	38.85	169646838	Heat shock protein 25.4	19	55.2	323.31
1.41E-03	38.57	118350731	Uncharacterized protein	7	30.3	119.42
4.04E-05	38.32	91082963	DnaJ homolog subfamily B member 11-like Protein	9	32.6	168.69
3.61E-03	37.98	27461086	Cytochrome b-c1 complex subunit 6	4	29.1	102.68
8.04E-03	36.61	223671107	putative cuticle protein	6	29.9	26941
1.24E-04	36.56	242017283	Tubulin alpha chain	4	46	90.77
3.41E-05	36.34	112982661	40S ribosomal protein S6	8	32	177.69
2.18E-04	36.16	112984008	Ribosomal protein S17	7	58.9	118.32
4.70E-04	34.92	148298695	Polyadenylate-binding protein (PABP)	16	28.9	200.66
4.36E-03	33.91	16226511	Larval cuticle protein	1	30.9	65324
8.25E-04	33.73	114050993	Proteasome subunit alpha type (EC 3.4.25.1)	7	21.8	122.04
2.18E-03	33.69	82941226	Heat shock protein 19.5	13	54.9	272.36
5.01E-04	33.40	158284547	AGAP012577-PA	4	90	51969
4.98E-05	32.75	170038659	Uncharacterized protein	4	11.4	49459
2.49E-05	32.46	112982910	Ribosomal protein S28	3	18.9	60926
2.02E-04	32.45	195110195	Uncharacterized protein	11	33.6	138.63
1.11E-03	32.11	112984274	40S ribosomal protein S28	6	34.5	95807
1.16E-02	31.84	15072548	Mesencephalic astrocyte-derived neurotrophic factor homolog (MANF/CDNF-like protein)	2	70.5	152.06
9.89E-04	31.29	170051146	Ribosomal protein L23	5	12.7	37755
2.87E-03	30.66	112983495	Trypsin-like protein	8	47.5	115.03
1.42E-05	30.31	114052210	Peroxiredoxin-4	8	27.3	134.05
7.64E-03	30.09	110756487	Ribosomal protein L9	5	20.5	47373
2.90E-04	29.90	193704761	Thioredoxin peroxidase	6	47.6	97.18
7.52E-06	29.58	189234578	Uncharacterized protein	14	34.9	259.27
5.11E-04	29.17	194752327	Delta-1-pyrroline-5-carboxylate synthase [Includes: Glutamate 5-kinase (GK) (EC 2.7.2.11) (Gamma-glutamyl kinase); Gamma-glutamyl phosphate reductase (GPR) (EC 1.2.1.41) (Glutamate-5-semialdehyde dehydrogenase) (Glutamyl-gamma-semialdehyde dehydrogenase)]	22	36.5	277.8
4.17E-04	28.92	238667031	tubulin alpha chain	5	65.4	66714
1.02E-02	28.75	56462154	Heat shock protein 1	17	54.2	323.31
9.56E-04	28.71	226903593	Myofilin variant A	5	19.9	63981
3.54E-03	28.51	23208535	Peptidoglycan recognition-like protein B (Fragment)	13	32.1	323.31
4.40E-04	28.01	153791621	Acetoacetyl-CoA thiolase (EC 2.3.1.9)	20	50.6	227.07
9.12E-05	27.21	87248109	Enoyl-CoA hydratase 1	11	34.4	239.67
1.30E-05	27.09	87248535	Mitochondrial matrix protein p32	13	47.1	236.52
4.52E-03	26.35	91076494	Protein CREG1-like Protein	6	23.9	93.79
1.39E-03	26.27	160333484	Myosin light polypeptide 9 isoform 1	13	37.8	323.31
1.02E-03	26.04	4090964	Immune-related Hdd1	17	25.3	194.38
6.04E-04	25.05	156547257	Uncharacterized protein	7	14.7	59012
1.01E-02	25.00	171740915	Putative gram negative bacteria-binding protein	9	30.5	168.58
6.73E-05	24.46	91088191	Ribonuclease UK114-like Protein	5	35.2	60072
1.55E-03	23.72	91077606	LDLR chaperone boca-like Protein	13	44.5	276.81
9.45E-05	23.64	49532918	Cellular retinoic acid binding protein	13	34.8	228.51
3.45E-03	23.55	14517793	Glutathione-S-transferase-like protein	10	44.9	236.31
3.25E-02	23.37	114051738	Alcohol dehydrogenase	9	31.2	101.43
9.47E-04	21.98	62002225	Carboxylic ester hydrolase (EC 3.1.1.-)	7	48.7	93062
3.65E-03	21.90	112984000	Ribosomal protein S18	11	40.4	80396
1.29E-03	21.18	112984306	Ribosomal protein L19	7	26.2	203.3
3.26E-07	21.03	4090970	Immune-related Hdd23	5	24.7	165.52
7.06E-04	20.53	91082581	Multiple coagulation factor deficiency protein 2 homolog-like Protein	3	23.7	39338
3.00E-03	19.94	112983062	Lipopolysaccharide binding protein	17	40.6	323.31
6.58E-03	19.59	25989211	CLIP domain-containing serine protease 2 (EC 3.4.21.-) (BzArgOEtase) (BAEEase) [Cleaved into: CLIP domain-containing serine protease 2 light chain; CLIP domain-containing serine protease 2 heavy chain]	10	61.8	186.29
2.92E-03	19.58	158635929	Translocase of inner mitochondrial membrane 8 homolog b	5	22.3	53837
2.91E-04	19.57	242015614	Glucosidase 2 subunit beta precursor, putative (Glucosidase 2 subunit beta, putative)	3	6.1	98.6
2.09E-03	19.22	2459696	Alpha-crystallin cognate protein 25	8	37.8	93687
1.50E-03	19.04	186703381	Hemolin	7	59.3	192.54
7.21E-04	18.82	225733991	Polyubiquitin-C [Cleaved into: Ubiquitin]	4	52.8	49899
1.63E-05	18.73	91089799	Transcription factor BTF3	6	21.2	162.9
2.80E-03	18.62	157704337	Hdd1-like protein	7	56.9	272.49
1.99E-03	18.47	18140733	Twelve cysteine protein 1	17	37.3	237.4
4.16E-03	18.46	6671050	Glutathione S-transferase (EC 2.5.1.18)	9	39.4	117.18
1.83E-03	18.39	170075163	Membrane associated progesterone receptor	8	42.5	108.04
2.67E-03	18.27	118795183	AGAP001177-PA (Ca2+-triggered coelenterazine-binding protein 1)	5	11.7	96246
3.41E-03	17.99	15214063	Lysozyme (EC 3.2.1.17) (1,4-beta-N-acetylmuramidase)	7	16.7	132.63
1.45E-03	17.71	242011684	Endoplasmic reticulum protein ERp29, putative	14	27.9	118.44
3.98E-03	17.34	112982861	Ribosomal protein S11-2	7	37.6	66981
5.31E-05	16.96	112983886	Elongation factor 1 delta	4	26.2	37615
8.03E-03	16.67	114052765	Stromal cell-derived factor 2	4	10.5	98283
8.19E-05	16.37	58396343	AGAP001312-PA	10	21.4	127.74
3.08E-03	16.21	158292087	Succinate--CoA ligase [ADP/GDP-forming] subunit alpha, mitochondrial (EC 6.2.1.4) (EC 6.2.1.5) (Succinyl-CoA synthetase subunit alpha) (SCS-alpha)	10	32	96631
4.33E-03	15.99	112984422	60S ribosomal protein L17	7	22.1	87256
3.69E-04	15.94	91092424	Prefoldin subunit 1-like Protein	5	20.5	67747
7.07E-04	15.80	91078330	15 kDa selenoprotein-like Protein	6	36.5	53208
7.68E-03	15.78	21630233	Serine proteinase-like protein 2	3	40.2	118.94
7.31E-04	15.77	148298648	Ribosomal protein S13	7	31.1	75464
9.98E-04	15.48	112984248	Ribosomal protein L24	5	41.7	32859
1.01E-02	15.41	114052645	Thymosin isoform 1	4	40.9	77676
1.31E-02	15.36	157108606	AAEL005062-PA (AMP dependent coa ligase)	8	28.3	64622
9.41E-04	15.08	157118472	Calponin	7	18.9	103.62
2.93E-03	14.95	16566722	40S ribosomal protein S3a	8	23.7	102.8
1.60E-03	14.72	195022411	GH17138	2	51.5	83817
4.09E-04	14.64	74904844	40S ribosomal protein S14	8	52.6	104.12
4.48E-04	14.48	91089541	Protein canopy 4-like Protein	6	23.8	86758
1.89E-03	14.43	160425427	Single domain major allergen 1 protein (Fragment)	5	30.1	74.43
6.30E-03	14.23	114053277	H+ transporting ATP synthase O subunit isoform 1	13	36.3	166.38
1.67E-03	14.23	148298667	Signal sequence receptor	5	22	76523
3.68E-04	14.14	242019202	Spectrin beta chain, putative	7	26.8	152.42
1.08E-03	13.99	112984100	Yellow-b	11	20.5	208.52
2.90E-03	13.90	114051357	Transgelin	5	76.3	164.29
1.58E-02	13.83	56462126	Cuticle protein 1	2	16.7	67986
2.38E-02	13.68	157168007	Dolichyl-diphosphooligosaccharide--protein glycosyltransferase subunit 1 (EC 2.4.99.18)	20	57.3	191.04
3.32E-04	13.21	114053151	Electron-transfer-flavoprotein beta polypeptide	12	38.6	120.95
8.07E-03	13.15	112983980	Ribosomal protein S19	7	29.9	54261
1.68E-04	13.15	183979300	Similar to CG6803-PB	10	34.5	89291
1.07E-03	13.13	9624379	Tetraspanin	3	5.9	35267
5.25E-03	13.09	114053311	26S protease regulatory subunit 6B	13	40	156.12
4.03E-03	13.05	91080053	ADP,ATP carrier protein-like Protein	2	33.3	13018
1.25E-02	12.95	71913231	40S ribosomal protein S7	9	40.9	88839
5.21E-03	12.83	170062088	26S protease regulatory subunit 6A	17	47.1	205.95
1.68E-03	12.73	114050793	Small nuclear ribonucleoprotein G (snRNP-G)	3	22.6	42292
6.27E-03	12.55	91091394	Hypothetical protein	3	20.7	106.8
3.50E-02	12.46	51701794	60S ribosomal protein L31	3	21.5	21606
2.46E-02	12.46	114052711	transmembrane emp24 protein transport domain containing 9 precursor	6	21.3	69189
3.44E-03	12.19	55139149	Hemolin (Fragment)	14	47.3	323.31
6.56E-03	12.05	194911336	Uncharacterized protein	9	29.7	103.11
9.06E-03	12.02	219472060	Uncharacterized protein	6	23.8	104.55
9.43E-03	11.62	91080019	MICOS complex subunit Mic25 isoform X1	8	19.2	88479
1.11E-02	11.52	112983184	Eukaryotic translation initiation factor 3 subunit B (eIF3b) (Eukaryotic translation initiation factor 3 subunit 9)	4	6.1	34366
2.10E-02	11.51	34556399	Prophenoloxidase subunit 2	2	35.7	63214
1.97E-02	11.36	187884602	Chitin deacetylase 1	5	47.8	76273
1.02E-02	11.25	223671103	putative cuticle protein	8	29.7	192.05
1.54E-03	11.17	2499773	46 kDa FK506-binding nuclear protein (EC 5.2.1.8) (Peptidyl-prolyl cis-trans isomerase) (PPIase) (Rotamase)	6	12	49619
8.52E-03	11.13	163716794	Gustatory receptor	6	12.2	164.32
4.03E-02	11.08	154091250	Ribosomal protein S25	4	32.6	32.87
1.38E-03	10.85	157106230	AAEL004460-PA	9	20.6	76158
7.92E-04	10.84	110347794	Gloverin-like protein	7	27.6	152.26
2.75E-02	10.72	49532840	Ribosomal protein L27A2	6	29.6	76.82
6.55E-03	10.68	112984404	Ribosomal protein L15	7	27	65.93
4.28E-02	10.42	112982735	60S acidic ribosomal protein P0	2	61.3	73494
9.14E-03	10.38	399471	Fatty acid-binding protein 1 (FABP 1)	8	45.5	90976
4.47E-04	10.27	114053275	60S ribosomal protein L7/l12	4	22	38986
2.82E-03	10.12	56418393	Hemolymph proteinase 6	9	47.9	138.64
2.16E-02	10.10	189240992	Ubiquinol-cytochrome c reductase core protein II	19	28.7	182.68
8.83E-04	10.01	163838684	Carboxypeptidase (EC 3.4.16.-)	19	55.3	288.66
1.43E-04	9.97	170045511	vitellogenic carboxypeptidase	11	24.3	84703
6.32E-03	9.91	154091289	60S ribosomal protein L27	5	19.9	69439
8.88E-05	9.85	114051372	NADH dehydrogenase (Ubiquinone) Fe-S protein 8	9	33.8	139.04
4.60E-04	9.77	112982822	Phosphoglycerate mutase (EC 5.4.2.11) (EC 5.4.2.4)	8	12	79055
3.26E-03	9.76	114053231	V-type proton ATPase subunit G	5	16.8	81847
1.34E-02	9.74	114052242	Glutathione S-transferase omega 1	11	50.2	130.6
5.70E-03	9.71	56462370	Ribosomal protein 30	8	21.3	86.72
2.98E-03	9.59	145504735	Uncharacterized protein	6	14.3	94061
1.34E-03	9.47	242023380	Mitochondrial import inner membrane translocase subunit TIM13, putative	5	26.1	56699
4.01E-04	9.13	164683438	Eukaryotic initiation factor 4A	15	25.1	200.2
2.29E-03	9.12	58864724	Annexin (Fragment)	1	5.8	11177
2.76E-02	9.12	157132602	AAEL002881-PA (Mitochondrial NADH dehydrogenase (Ubiquinone) 1 alpha subcomplex)	5	36.4	49.99
1.32E-03	8.97	112982855	Ribosomal protein S15A	6	36.3	82265
5.21E-03	8.88	91082167	similar to Arp2/3 complex subunit ARPC5	6	36.2	68.08
3.52E-03	8.87	112984334	Ribosomal protein L11	6	34.8	110.77
9.82E-04	8.72	91089049	Protein enhancer of sevenless 2B-like Protein	6	9.8	120.65
6.68E-03	8.52	160333861	Ribosomal protein L10	7	40.8	49242
1.52E-03	8.03	110756109	endoplasmic reticulum lectin 1 isoform X1	12	33.8	103.58
1.28E-03	7.92	189234130	peroxidase precursor	20	30.2	153.32
2.50E-04	7.64	219552448	Arginine kinase (Fragment)	9	68.4	310.24
3.88E-04	7.52	183979392	Uncharacterized protein	40	65.5	323.31
1.17E-03	7.51	112983090	Eukaryotic translation initiation factor 3 subunit J (eIF3j)	5	15.3	51106
4.78E-02	7.45	116833131	Uncharacterized protein (Fragment)	7	23.6	83164
2.85E-03	7.40	114051097	H+ transporting ATP synthase subunit g	3	11.9	46248
1.73E-03	7.38	45330818	Fructose-bisphosphate aldolase (EC 4.1.2.13)	4	28.4	49257
1.37E-04	7.35	49532886	Diazepam binding inhibitor-like protein	3	25.9	36.14
8.36E-03	7.31	113866028	Cytochrome b-c1 complex subunit 7	7	41.3	101.75
1.79E-03	7.13	114051978	Macrophage migration inhibitory factor	4	14.2	78711
3.73E-03	7.03	112983052	Chemosensory protein 7; Chemosensory protein11	9	26.7	149.01
7.66E-03	7.02	114052561	Malate dehydrogenase (EC 1.1.1.37)	11	29.6	136.45
1.07E-02	6.99	112984158	Ribosomal protein L36	4	10.1	70779
3.55E-03	6.99	124802527	hypothetical protein	4	18.5	40152
2.68E-03	6.97	149898901	Ubiquitin carboxyl-terminal hydrolase (EC 3.4.19.12)	4	19	30795
1.43E-02	6.90	195383286	Uncharacterized protein	3	20.3	38161
1.82E-03	6.83	154091248	Ribosomal protein L18	6	28.5	123.74
6.67E-04	6.77	238915967	Hemicentin-like protein (Fragment)	11	22.5	80653
4.53E-03	6.62	91081585	Protein FAM177A1-like Protein	5	16.2	66242
7.64E-03	6.60	148298800	Enolase	15	38.1	156.91
1.21E-03	6.60	15146043	Alpha-crystallin	13	45.7	268.76
3.40E-03	6.44	112983816	Glyceraldehyde-3-phosphate dehydrogenase (EC 1.2.1.12)	15	47.6	122.8
1.71E-02	6.44	91083249	NADH dehydrogenase [ubiquinone] iron-sulfur protein 6, mitochondrial	3	19.4	42266
3.55E-02	6.40	114052408	Mitochondrial aldehyde dehydrogenase	1	5.7	68304
2.25E-02	6.36	52000789	40S ribosomal protein S23	6	35.4	69823
2.91E-02	6.35	114051842	Cyclic AMP-regulated protein	7	22	81903
1.44E-02	6.35	160333493	Mitochondrial intermembrane space translocase subunit Tim10	4	12.9	65888
3.64E-02	6.32	53148463	Receptor for activated protein kinase C homolog	14	50.1	165.95
1.24E-02	6.30	193690653	tubulin beta-1	3	27.2	83.77
4.93E-02	6.26	114052036	V-type proton ATPase subunit F	10	39	214.27
3.39E-03	6.21	156551153	Uncharacterized protein	3	21.6	25158
4.09E-02	6.01	195475698	Uncharacterized protein (EC 3.4.13.-)	8	43.6	77418
7.57E-03	6.01	148298726	ADP-ribosylation factor	7	20	58457
3.09E-02	5.82	74910327	60S ribosomal protein L38	3	21.5	19266
1.23E-02	5.76	148298693	Heat shock protein 20.8 (Heat shock protein hsp20.8A)	5	66.7	47429
2.91E-03	5.70	112983493	Protein kinase c inhibitor	3	10.5	32227
4.62E-02	5.64	56462206	Ribosomal protein L1	7	35	70276
3.95E-04	5.61	109119903	Glyceraldehyde-3-phosphate dehydrogenase (EC 1.2.1.12)	17	55.6	323.31
4.17E-02	5.42	56462288	Protease inhibitor 5 (Fragment)	4	20.2	45447
7.62E-03	5.38	156550835	probable RISC-loading complex subunit	10	20	168.85
4.02E-02	5.16	54609197	60S ribosomal protein L5	9	38.7	104.79
4.70E-02	5.11	170033490	Kakapo	2	75	13843
9.01E-04	5.11	229002332	Uncharacterized protein (Fragment)	6	21.4	323.31
2.04E-02	5.06	157114409	AAEL006836-PB	8	26.9	67323
2.67E-04	5.03	45553223	HDC11369 (IP19829p) (IP19929p)	2	11.9	72569
1.30E-02	5.03	15213774	Ribosomal protein L26	7	20.2	48724
1.21E-02	4.90	112983974	Small ubiquitin-related modifier (SUMO)	3	11.2	27257
4.96E-02	4.68	114051530	UMP-CMP kinase (EC 2.7.4.14) (Deoxycytidylate kinase) (CK) (dCMP kinase) (Uridine monophosphate/cytidine monophosphate kinase) (UMP/CMP kinase) (UMP/CMPK)	4	16.2	30594
4.69E-02	4.56	157132177	AAEL012341-PA	9	19.4	94695
8.16E-03	4.42	34921426	Serine protease inhibitor dipetalogastin (Dipetalin) (Fragment)	12	28	323.31
3.45E-04	4.38	153791457	Glia maturation factor beta	6	16	75528
3.13E-04	4.21	195442422	Uncharacterized protein, isoform A (EC 1.10.2.2) (Uncharacterized protein, isoform B) (Uncharacterized protein, isoform C)	3	15.8	24567
4.25E-02	4.14	242023106	T-complex protein 1 subunit gamma	1	26.3	31.21
7.47E-03	4.13	158284767	AGAP009439-PA (Fragment)	3	17.3	26417
1.58E-02	4.12	112983138	UDP-glucuronosyltransferase (EC 2.4.1.17)	3	9.3	25917
3.51E-02	4.05	149689114	Cytochrome c oxidase	2	16	30409
7.07E-04	3.88	112984054	Yellow-d	12	24.1	172.3
4.50E-02	3.66	114053203	DnaJ homolog subfamily A member 1 (DnaJ-2)	8	24.4	81.35
4.43E-02	3.65	112983960	BAG domain-containing protein Samui	4	18.2	31383
5.02E-03	3.63	91082037	Uncharacterized protein (Fragment)	13	15.5	216.81
3.17E-04	3.58	56462318	Cathepsin B-like cysteine proteinase	6	31.8	49498
1.55E-03	3.56	118424551	Programmed cell death protein 5-like protein	15	37.6	179.95
9.14E-04	3.54	148298849	programmed cell death protein 5-like protein	3	19.2	22245
8.00E-03	3.53	114052649	Phosphohistidine phosphatase	4	24	25152
4.03E-02	3.53	219362823	Innexin	3	17.3	60.31
3.51E-02	3.35	112983408	Protein transport protein Sec61 subunit beta	2	11.6	15799
5.72E-03	3.33	112984164	Ribosomal protein L35	4	26.1	44817
2.90E-03	3.06	75906185	Adhesion related protein, transmembrane	8	32.2	210.68
1.84E-02	3.02	158289729	5'-nucleotidase (EC 3.1.3.5)	6	21.7	68283
1.95E-02	2.99	114052472	Peptidyl-prolyl cis-trans isomerase (PPIase) (EC 5.2.1.8)	13	38.7	170.19
5.15E-03	2.95	153792309	Pyruvate dehydrogenase E1 component subunit alpha (EC 1.2.4.1)	8	17.8	81846
7.17E-04	2.93	219432895	hypothetical protein	4	14.2	42156
1.93E-02	2.86	91078902	Syntaxin-7-like Protein	6	19.9	58006
2.67E-02	2.79	156549389	Uncharacterized protein	6	14.1	73179
5.97E-03	2.59	47607477	Imaginal disc growth factor	15	48.9	323.31
1.06E-02	2.57	242009020	Paramyosin, putative	13	31.9	204.26
6.07E-03	2.48	242005732	Hemicentin, putative	3	6.6	22003
3.94E-02	2.40	153791847	abnormal wing disc-like protein	8	42.2	181.01
3.87E-02	2.33	112983010	Translation elongation factor 2 (EF-2)	3	37.2	48609
3.19E-03	2.20	195115822	GI17397	3	51.9	89497
2.36E-02	2.13	91084741	Apolipoprotein D-like Protein	15	40.9	323.31
1.22E-02	1.99	85726208	Imaginal disc growth factor-like protein	16	59.6	323.31
3.45E-02	1.95	158299186	AGAP010145-PA (Fragment)	16	39.3	254.01
3.47E-02	1.89	118789328	AGAP008115-PA	4	11.7	323.31
3.17E-03	1.89	156630460	Anionic antimicrobial peptide 2	7	32.9	247.1
4.17E-02	1.85	163838694	Cytochrome c1	5	16.6	57966
1.54E-02	1.39	162462783	Carboxylic ester hydrolase (EC 3.1.1.-)	16	31.5	285.11
Table S2B: G. mellonella proteins decreased in abundance in grains isolated from larvae infected with M. mycetomatis for 24 hour as compared to control larval hemolymph proteome.
P value	Fold Difference	GI Number	Protein Name	Peptides	Sequence coverage [%]	Score
2.82E-04	310.15	14599862	Hexamerin storage srotein PinSP1	75	76.6	323.31
1.47E-04	14.50	110743533	Methionine-rich storage protein	14	79.1	323.31
1.02E-04	13.32	114052174	Aminoacylase	7	26.9	88164
6.18E-05	12.53	384243	Arylphorin	21	59.5	323.31
3.98E-05	11.90	56462300	Putative serine protease-like protein 2	16	67.3	323.31
5.55E-03	10.67	121308868	Serine proteinase	14	36.5	247.94
5.00E-03	9.37	114051866	Isocitrate dehydrogenase [NADP] (EC 1.1.1.42)	16	39	163.29
2.08E-04	6.95	14599864	Hexamerin storage protein PinSP2	10	63.2	149.11
1.74E-04	6.44	159528	Methionine-rich storage protein 2	77	82.2	323.31
8.35E-05	6.00	159078	Arylphorin	51	77.5	323.31
6.56E-04	5.44	134103857	Cationic peptide CP8	3	19.6	131.94
1.85E-04	5.40	70609810	Transferrin	59	55.6	323.31
1.39E-03	5.08	182509208	Carboxylic ester hydrolase (EC 3.1.1.-)	6	42.9	82053
3.11E-02	5.07	114050871	Carboxylesterase	9	41.5	203.18
3.61E-05	4.74	158515746	juvenile hormone binding protein	12	40.8	312.16
2.04E-02	4.71	2498144	Apolipophorins [Cleaved into: Apolipophorin-2 (Apolipophorin II) (apoLp-2); Apolipophorin-1 (Apolipophorin I) (apoLp-1)]	12	85.9	323.31
1.68E-04	4.38	56418411	Hemolymph proteinase 16	8	27.5	88118
6.19E-04	4.27	112983654	Bombyrin	9	25.8	183.58
7.20E-03	3.60	77415676	Uncharacterized protein	12	30.2	323.31
1.27E-02	3.43	50404098	Apolipophorin (Fragment)	12	45.2	323.31
2.98E-03	2.77	145286562	Lysozyme-like protein 1	5	14.3	38045
3.99E-04	2.58	91082539	Inter-alpha-trypsin inhibitor heavy chain H4-like Protein	20	43.4	323.31
7.60E-03	2.57	46396271	27 kDa hemolymph protein (P27K) (27k)	10	59.6	323.31
3.07E-03	2.47	6919921	Inducible serine protease inhibitor 2 (ISPI-2) (Fragment)	3	9.8	43382
3.78E-02	2.47	114052484	Kazal-type proteinase inhibitor	5	21.4	106.51
4.64E-02	2.04	183979239	Similar to CG10638-PA	6	26.4	54027
3.55E-02	1.83	112984548	Serpin-5	10	23.6	71201
3.96E-02	1.70	242004672	Uncharacterized protein	9	51.9	164.35
1.30E-02	1.60	116791778	Uncharacterized protein	19	56.6	323.31
