# Supplementary material for: Proteomic analysis of the processes leading to Madurella mycetomatis grain formation in Galleria mellonella larvae
Source: PLoS Negl Trop Dis. 2020 Apr 8;14(4):e0008190. doi: 10.1371/journal.pntd.0008190 (PMC7141616; doi:10.1371/journal.pntd.0008190)
Supplement: S3 Table — (XLSX) [file pntd.0008190.s003.xlsx]

## Sheet: Table S3
Table S3: M. mycetomatis proteins in hemolymph isolated from larvae infected with M. mycetomatis
24 HR	72 HR	7 DAY	N: Sequence coverage [%]	N: Mol. weight [kDa]	N: Q-value	Protein Name	T: Protein IDs	Majority protein IDs
1	1	32.2899	0.6	181.67	0.011236	Vegetative incompatibility protein HET-E-1	tr|A0A175W0L4|A0A175W0L4_9PEZI	A0A175WBB9
32.6729	31.9482	30.8476	30.1	41.637	0	Actin	tr|A0A175W1E5|A0A175W1E5_9PEZI	A0A175W1E5
1	1	28.7398	1.4	76.021	0	Long-chain-fatty-acid--CoA ligase 1	tr|A0A150ASN1|A0A150ASN1_9PEZI	A0A175WDC7
27.2006	27.5435	27.9594	11.4	69.53	0	Heat shock 70 kDa protein	tr|A0A175WDC7|A0A175WDC7_9PEZI;tr|A0A175WAG9|A0A175WAG9_9PEZI	A0A175VZE3
1	1	27.2548	0.6	191.33	0	Chromodomain helicase hrp3	tr|A0A175W0F9|A0A175W0F9_9PEZI	A0A175WDF8
25.3586	26.1385	27.0915	10.5	50.001	0	Tubulin alpha chain	tr|A0A175W8P0|A0A175W8P0_9PEZI	A0A175VT02
1	27.1617	27.0751	21.4	11.356	0	Histone H4	tr|A0A175VRA2|A0A175VRA2_9PEZI	A0A175W1U0
1	1	26.6308	3.5	63.686	0	Protein kinase dsk1	tr|A0A175VNI1|A0A175VNI1_9PEZI	A0A175W8P0
1	1	26.5512	12.1	37.82	0.0125	Dehydrodolichyl diphosphate syntase complex subunit NUS1	tr|A0A175W1Y0|A0A175W1Y0_9PEZI	A0A175VUK8
1	1	26.1725	0.8	103.74	0	Peroxisomal long-chain fatty acid import protein 2	tr|A0A175WH80|A0A175WH80_9PEZI	A0A175VTM6
1	1	25.8645	2.7	114.95	0	Arginine--tRNA ligase, cytoplasmic	tr|A0A175WHD6|A0A175WHD6_9PEZI	A0A175W7C2
1	1	25.3904	1.4	80.174	0.011628	Uncharacterized protein	tr|A0A175WC71|A0A175WC71_9PEZI	A0A175VT46
1	1	25.348	3.7	30.767	0	DNA damage checkpoint protein rad24	tr|A0A175W2D6|A0A175W2D6_9PEZI	A0A175VY37
1	1	25.1025	10.9	22.567	0	GTP-binding nuclear protein	tr|A0A175VUN5|A0A175VUN5_9PEZI	A0A175VWW4
1	1	25.0719	0.6	194.22	0	Kinesin-like protein KIF1A	tr|A0A175VR85|A0A175VR85_9PEZI	A0A175W487
1	1	24.9956	5.8	17.681	0	Uncharacterized protein	tr|A0A175W0E4|A0A175W0E4_9PEZI;tr|A0A175WEY6|A0A175WEY6_9PEZI	A0A175WCR0
1	1	24.4603	2.9	40.68	0	Catechol 1,2-dioxygenase	tr|A0A175VYR8|A0A175VYR8_9PEZI	A0A175VWM1
1	1	24.1193	6.2	50.514	0	Tubulin alpha chain	tr|A0A175W120|A0A175W120_9PEZI	A0A175W7E1
1	23.9863	24.1013	10.3	22.53	0	GTP-binding protein ypt1	tr|A0A175WGS8|A0A175WGS8_9PEZI;tr|A0A175VY54|A0A175VY54_9PEZI	A0A175W0L4
1	1	23.886	10.1	47.387	0	DnaJ-related protein SCJ1	tr|A0A175WDW4|A0A175WDW4_9PEZI	A0A175VRA2
1	1	23.8249	2.4	59.57	0	ATP synthase subunit alpha	tr|A0A175VRU2|A0A175VRU2_9PEZI	A0A175VPF9
1	1	23.7976	7.8	41.141	0	Uncharacterized protein	tr|A0A175WEH0|A0A175WEH0_9PEZI	A0A175WGN5
1	1	23.5499	3.2	52.452	0	Isocitrate dehydrogenase [NADP] (EC 1.1.1.42)	tr|A0A175WCF3|A0A175WCF3_9PEZI	A0A150ASN1
1	1	23.5181	6	24.019	0	Ribosomal protein	tr|A0A175VN17|A0A175VN17_9PEZI	A0A175WDK6
1	1	23.3444	6	21.048	0	ADP-ribosylation factor	tr|A0A175W7B7|A0A175W7B7_9PEZI	A0A175WGS8
1	1	23.3359	7.1	14.685	0	Uncharacterized protein	tr|A0A175WHZ5|A0A175WHZ5_9PEZI	A0A175W322
1	1	23.1005	6.8	15.923	0.009901	Conidiation-specific protein 6	tr|A0A175VP33|A0A175VP33_9PEZI	A0A175W0F9
1	1	22.9075	2.6	89.275	0	Cell division control protein 48	tr|A0A175VYV0|A0A175VYV0_9PEZI	A0A175VNI1
1	1	22.8706	5.3	21.12	0	Ras-related protein YPTC6	tr|A0A175WB24|A0A175WB24_9PEZI	A0A175W1Y0
1	1	22.6212	0.4	277.31	0.0098039	Uncharacterized protein	tr|A0A175WB50|A0A175WB50_9PEZI	A0A175VQC4
1	1	22.1689	0.5	202.71	0	Uncharacterized protein	tr|A0A175W5M7|A0A175W5M7_9PEZI	A0A175WH80
1	1	22.0436	4	72.858	0	Heat shock 70 kDa protein	tr|A0A175WA11|A0A175WA11_9PEZI	A0A175W6Z4
1	1	21.5093	2.9	35.053	0.011765	Phosphoribosylaminoimidazole-succinocarboxamide synthase	tr|A0A175WG07|A0A175WG07_9PEZI	A0A175WHD6
1	1	20.9906	6.2	54.841	0	Reticuline oxidase	tr|A0A175VSN9|A0A175VSN9_9PEZI	A0A175W9D4
1	1	19.809	15.7	27.475	0.010309	Superoxide dismutase 1 copper chaperone	tr|A0A175W836|A0A175W836_9PEZI	A0A175VR24
1	1	18.3145	6.5	74.819	0.010753	Meiotic expression up-regulated protein 26	tr|A0A175W760|A0A175W760_9PEZI	A0A175WC71
1	28.9724	1	2.6	58.188	0	Glucose-6-phosphate 1-dehydrogenase (EC 1.1.1.49)	tr|A0A175WGN5|A0A175WGN5_9PEZI	A0A175VRX2
1	28.2635	1	1	149.84	0	Cation-transporting ATPase (EC 3.6.3.-)	tr|A0A175WDK6|A0A175WDK6_9PEZI	A0A175W2D6
1	27.4128	1	2.7	101.06	0	Alpha-1,4 glucan phosphorylase (EC 2.4.1.1)	tr|A0A175W322|A0A175W322_9PEZI	A0A175VPW2
1	25.8235	1	3.2	38.777	0	3-dehydroshikimate dehydratase	tr|A0A175W9D4|A0A175W9D4_9PEZI	A0A175VUN5
1	25.1441	1	5.3	41.68	0	Uncharacterized protein	tr|A0A175VPW2|A0A175VPW2_9PEZI	A0A175VR85
1	24.9238	1	2.4	43.794	0	Trans-aconitate 2-methyltransferase	tr|A0A175VT53|A0A175VT53_9PEZI	A0A175W0E4
1	24.4102	1	6.6	14.825	0	Histone H2B	tr|A0A175VUG0|A0A175VUG0_9PEZI	A0A175VT53
1	24.2634	1	12.6	21.576	0	Small COPII coat GTPase SAR1	tr|A0A175VZ06|A0A175VZ06_9PEZI	A0A175VYR8
1	23.9603	1	3.9	56.703	0	V-type proton ATPase subunit B	tr|A0A175WI88|A0A175WI88_9PEZI	A0A175VUG0
1	23.742	1	1.9	59.831	0	Uncharacterized protein	tr|A0A175W9B3|A0A175W9B3_9PEZI	A0A175VPU3
1	23.6539	1	9	46.709	0	Uncharacterized protein	tr|A0A175VVC8|A0A175VVC8_9PEZI	A0A175VZ06
1	23.3506	1	3.9	25.662	0.010101	Uncharacterized protein	tr|A0A175W2D7|A0A175W2D7_9PEZI	A0A175W120
1	23.2006	1	0.6	164.5	0	Tricalbin-3	tr|A0A175W961|A0A175W961_9PEZI	A0A175WG82
1	23.179	1	3.3	70.529	0.010417	Uncharacterized protein	tr|A0A175VQA2|A0A175VQA2_9PEZI;tr|A0A175WEJ2|A0A175WEJ2_9PEZI	A0A175WI88
1	22.9807	1	8.1	15.75	0	60S ribosomal protein L27	tr|A0A175W1R3|A0A175W1R3_9PEZI	A0A175WDW4
1	22.957	1	1.4	93.494	0	Elongation factor 2	tr|A0A175W8E2|A0A175W8E2_9PEZI	A0A175VRU2
1	22.8759	1	8	53.854	0.010989	Uncharacterized protein	tr|A0A175WAG6|A0A175WAG6_9PEZI	A0A175WEH0
1	22.1807	1	0.7	190.09	0	Clathrin heavy chain	tr|A0A175WAT4|A0A175WAT4_9PEZI	A0A175W9B3
1	21.8112	1	2.6	51.031	0	Uncharacterized protein	tr|A0A175W5H5|A0A175W5H5_9PEZI	A0A175VVC8
1	21.7338	1	1.6	58.216	0.010638	Succinyl-CoA:3-ketoacid-coenzyme A transferase (EC 2.8.3.5)	tr|A0A175WHM7|A0A175WHM7_9PEZI	A0A175WCF3
1	21.4237	1	3.6	35.37	0.011364	Malate dehydrogenase (EC 1.1.1.37)	tr|A0A175WGL9|A0A175WGL9_9PEZI	A0A175VN17
33.5197	1	1	1.3	78.391	0	Protein sly1	tr|A0A175WBB9|A0A175WBB9_9PEZI	A0A175W2D7
26.7547	1	1	1.6	61.974	0	Serine/threonine-protein kinase 32C	tr|A0A175VZE3|A0A175VZE3_9PEZI	A0A175W7B7
26.4373	1	1	11	39.445	0	Putative serine racemase	tr|A0A175WDF8|A0A175WDF8_9PEZI	A0A175WHZ5
25.7347	1	1	3.6	79.879	0	Heat shock protein 90	tr|A0A175VT02|A0A175VT02_9PEZI	A0A175W961
25.4369	1	1	0.6	202.93	0	Putative DNA helicase ino80	tr|A0A175W1U0|A0A175W1U0_9PEZI	A0A175VQA2
25.2609	1	1	1.4	81.218	0.010526	Putative flavin-containing monooxygenase 1	tr|A0A175VUK8|A0A175VUK8_9PEZI	A0A175VP33
24.7613	1	1	5.2	14.196	0	Histone H2A	tr|A0A175VTM6|A0A175VTM6_9PEZI;tr|A0A175VVP8|A0A175VVP8_9PEZI	A0A175W1R3
24.6961	1	1	11.9	38.404	0.011111	Protein RTA1	tr|A0A175W7C2|A0A175W7C2_9PEZI	A0A175W8E2
24.682	1	1	5.8	56.925	0	Putative sterigmatocystin biosynthesis P450 monooxygenase stcF	tr|A0A175VT46|A0A175VT46_9PEZI	A0A175VYV0
24.4313	1	1	0.9	142.32	0	Clustered mitochondria protein homolog (Protein TIF31 homolog)	tr|A0A175VY37|A0A175VY37_9PEZI	A0A175WAG6
23.8243	1	1	4.6	167.99	0	Sortilin	tr|A0A175VWW4|A0A175VWW4_9PEZI	A0A175WB24
23.7152	1	1	2.2	49.135	0	Putative N-acetylglucosamine-6-phosphate deacetylase	tr|A0A175W487|A0A175W487_9PEZI	A0A175WB50
23.4893	1	1	7	64.441	0.012048	Uncharacterized protein	tr|A0A175WCR0|A0A175WCR0_9PEZI	A0A175WAT4
22.8243	1	1	1.8	58.857	0.010204	Calcium uniporter protein 6, mitochondrial	tr|A0A175VWM1|A0A175VWM1_9PEZI	A0A175W5M7
22.6058	1	1	0.8	123.54	0	TEL2-interacting protein 1	tr|A0A175W7E1|A0A175W7E1_9PEZI	A0A175WA11
72	72	72
54	46	36
18	26	36
