# Supplementary material for: Proteomic analysis of the processes leading to Madurella mycetomatis grain formation in Galleria mellonella larvae
Source: PLoS Negl Trop Dis. 2020 Apr 8;14(4):e0008190. doi: 10.1371/journal.pntd.0008190 (PMC7141616; doi:10.1371/journal.pntd.0008190)
Supplement: S4 Table — G. mellonella proteins increased (S4A Table) or decreased (S4B Table) in abundance in 24 hour M. mycetomatis infected G. mellonella larval hemolymph as compared to 0 hour hemolymph. (XLSX) [file pntd.0008190.s004.xlsx]

## Sheet: Table S4
Table S4A: G. mellonella proteins increased in abundance in 24 hour M. mycetomatis infected G. mellonella larval hemolymph as compared to 0 hour hemolymph
P value	Fold Difference	GI Number	Protein Name	Peptides	Sequence coverage [%]
0.52277	190.84	183979237	Transgelin	17	45.1
0.00374135	161.62	157927723	Beta actin	14	55.9
0.000375126	120.18	125629089	Gustatory receptor	8	43
0.00245946	47.19	74873244	Putative defense protein Hdd11	10	60.7
0.000382483	41.05	195119912	Uncharacterized protein	9	63.5
0.004577732	33.46	156630481	Cecropin-D-like peptide	2	14.5
0.000523472	32.47	145504735	Uncharacterized protein	9	34.8
0.004196197	28.25	112983342	Tubulin beta chain	18	34
0.000297776	26.71	4090964	Immune-related Hdd1	26	37.1
0.008064786	26.69	157118472	Calponin	11	32.1
0.00198155	25.48	183979374	Tropomyosin 2	10	32.5
0.019293667	24.45	114053193	Protease inhibitor 1	4	30.6
0.001202955	20.97	25989211	CLIP domain-containing serine protease 2	2	38.6
0.006484677	20.84	112983414	Heat shock protein hsp21.4	7	18.4
0.006710254	19.54	154707830	Triosephosphate isomerase	13	28.5
0.000629917	19.40	23208546	Heat shock-like protein	10	24.8
0.000436203	19.29	183979284	Elongation factor 1-alpha	11	41.8
0.000214189	18.40	112983872	Serpin-like protein (SEP-LP)	17	35.8
0.001882782	16.91	112702923	Peptidoglycan-recognition protein-LB	7	89.5
0.000774337	15.53	148298796	Thioredoxin	6	20.7
0.007523229	15.48	22901764	Kunitz-like protease inhibitor	3	29.5
0.003950293	15.26	229562186	Heat shock protein 90	32	48.6
0.007384207	15.16	194882165	Uncharacterized protein, isoform A	9	19.9
0.005098414	14.85	148298800	Enolase	22	48.2
0.017332286	14.72	83583693	Hemicentin-like protein 1	13	25.5
0.040407094	14.52	206725499	Cathepsin L like protein	11	16.7
0.039318574	14.39	164451507	Troponin I	9	31.1
0.000587164	14.03	56462318	Uncharacterized protein	8	34.4
0.001111881	13.02	60592747	Peptidyl-prolyl cis-trans isomerase	6	26.5
0.003309045	12.75	158292087	AGAP004366-PA	12	38.8
6.37462	12.21	23208535	Peptidoglycan recognition-like protein B	13	32.1
0.001762561	12.19	39579195	Odorant-binding protein	5	19.5
0.019290203	11.94	45594226	Serpin-4B	5	78.8
0.00320419	10.87	192763882	Actin 3	9	30.9
0.000404234	10.72	56718390	Prophenol oxidase activating enzyme 3	25	47.9
0.003381177	10.71	112982725	Peptidoglycan-recognition protein	4	20.5
0.013403009	10.48	242005732	Hemicentin, putative	15	60.6
0.006116064	10.37	170578347	Uncharacterized protein	3	53.4
2.95175	10.31	118350731	hypothetical protein TTHERM_00163900	8	31.8
0.001671888	10.16	7576710	CALNUC	7	38.9
0.000470466	10.00	195022411	GH17138	2	51.5
0.000616739	9.93	14517793	Glutathione-S-transferase-like protein	12	50.8
0.001399058	9.47	186703381	Hemolin	7	59.3
0.014309318	9.30	33860163	Inducible metalloproteinase inhibitor protein	11	39.7
0.000854124	8.98	226342884	Serpin-11	23	54.7
0.031678636	8.77	183979372	Troponin T	9	34.7
0.000657432	8.74	145504735	Uncharacterized protein	8	18.3
0.007845276	8.73	189234613	DNA-directed RNA polymerase II subunit RPB1	4	15.5
0.044153853	8.36	156549004	renin receptor isoform X3	7	18.7
0.001299673	8.05	148906269	Uncharacterized protein	8	17.7
0.008238892	7.81	225031010	Tubulin alpha chain	4	47.2
0.009241452	7.42	17826933	Calreticulin	10	20.7
0.004827641	7.39	158962505	chemosensory protein	3	11.3
0.009532495	6.50	39579195	odorant-binding protein	9	22
0.007725442	6.40	25989211	Chemosensory protein	10	61.8
0.016270655	6.38	110649240	Gloverin	2	28.8
0.005144114	6.11	55139149	Hemolin	16	63
0.009147662	5.65	60299968	Prophenoloxidase activating protease 1	3	76.9
4.58945	5.55	112984054	Yellow-d precursor	20	42.5
0.013259273	5.48	189234130	Chemosensory protein 7	19	29.5
0.004951208	5.14	112983052	Uncharacterized protein	8	26.7
0.002487848	4.90	91076018	uncharacterized protein LOC660215	5	4.4
0.046612834	4.84	225346689	Troponin T transcript variant B	4	24.8
0.006282492	4.22	157927723	Protease inhibitor-like protein	5	16.1
0.010683281	4.20	110347843	Serine protease inhibitor dipetalogastin	2	40
0.000750934	4.15	34921426	Peptidoglycan recognition protein	12	28
0.001198494	3.86	112983994	peptidoglycan recognition protein precursor	12	56.4
0.015823638	3.72	219552448	Arginine kinase	9	68.4
0.037775964	2.98	112983096	Dihydrolipoyl dehydrogenase	5	15.8
0.047744816	2.90	238667031	Tubulin alpha chain	4	64.1
0.023597034	2.81	156968291	Uncharacterized protein	23	36.6
0.03590646	2.77	116087	Cecropin-A	1	8.5
0.000887879	2.59	49532918	Cellular retinoic acid binding protein	15	36.3
0.020052027	2.57	242009020	Paramyosin, putative	16	32.1
0.029221171	2.53	82705976	DEAD-box RNA helicase (Fragment)	6	32.9
0.00327163	2.24	75906185	Adhesion related protein, transmembrane	11	51.4
0.049494711	2.13	158299186	AGAP010145-PA	8	27.6
0.034602076	2.09	112982880	Translationally controlled tumor protein	8	38.3
Table S4B: G. mellonella proteins decreased in abundance in 24 hour M. mycetomatis infected G. mellonella larval hemolymph as compared to 0 hour hemolymph.
P value	Fold Difference	GI Number	Protein Name	Peptides	Sequence coverage [%]
0.004935032	14.77	14599862	Hexamerin storage srotein PinSP1	78	76.6
0.00279485	10.30	3182995	Ecdysteroid-regulated 16 kDa protein	3	32.7
0.00635458	7.70	114649525	Beta-1,3-glucan recognition protein	23	49.6
0.00479854	6.36	2498144	Apolipophorins	13	85.9
0.031367829	6.16	112983816	Glyceraldehyde-3-phosphate dehydrogenase	11	38.8
0.008318931	5.71	118424551	Cathepsin B-like cysteine proteinase	8	26.4
0.013134045	5.19	50404098	Apolipophorins	15	46.1
0.002877231	4.74	2498144	Lipopolysaccharide binding protein	8	51
0.020324563	4.28	112983062	C-type lectin 21 precursor	14	47.7
0.039715574	3.31	242005732	hemicentin	7	21.9
0.011660189	2.88	114052751	GTP-binding nuclear protein	5	17.4
0.03245724	2.63	120444903	Chaperonin	7	11.3
0.001198588	2.59	114051866	Isocitrate dehydrogenase	17	43
0.008776959	2.56	114050871	carboxylesterase clade H	9	41.5
0.003119882	2.43	56462300	Putative serine protease-like protein 2	19	67.9
0.010225278	2.39	156630460	Anionic antimicrobial peptide 2	7	32.9
0.007844326	2.37	164459610	Putative hydroxypyruvate isomerase	12	31.5
0.003138215	2.35	114050871	Carboxylesterase	24	69.6
0.012712216	2.34	242022233	High affinity nuclear juvenile hormone binding protein	6	13.9
0.004168642	2.22	134103857	Cationic peptide CP8	4	22
0.037726072	1.94	153791206	Scolexin	17	29.9
0.004550935	1.90	229002332	Uncharacterized protein	8	50.7
0.000934337	1.86	4753912	3-dehydroecdysone 3beta-reductase	8	26
0.005069277	1.82	52782700	Beta-1,3-glucan-binding protein	3	24.3
0.012846866	1.79	189181680	Carboxylic ester hydrolase	24	50.9
0.043373957	1.77	112983654	Bombyrin	10	28.9
0.047515735	1.77	114052174	Aminoacylase	10	27.5
0.009121992	1.76	114052472	Peptidyl-prolyl cis-trans isomerase	14	38.7
0.003824964	1.75	158515746	juvenile hormone binding protein	13	40.8
0.005083542	1.74	112983550	Fibrillin-like protein	2	21.7
0.014484426	1.53	91084741	Apolipoprotein D-like Protein	17	42.7
0.040388511	1.52	46396271	27 kDa hemolymph protein	11	59.6
