# Supplementary material for: Proteomic analysis of the processes leading to Madurella mycetomatis grain formation in Galleria mellonella larvae
Source: PLoS Negl Trop Dis. 2020 Apr 8;14(4):e0008190. doi: 10.1371/journal.pntd.0008190 (PMC7141616; doi:10.1371/journal.pntd.0008190)
Supplement: S5 Table — Enrichment for GO terms (Biological Process [A], Molecular Function [B] and Cellular Component [C]) from the total SSDA hemolymph proteins from G. mellonella larvae infected with M. mycetomatis (24 hour relative to 0 hour hemolymph proteome). (XLSX) [file pntd.0008190.s005.xlsx]

## Sheet: Table S5
Table S5: Enrichment for GO terms (Biological Process [A], Molecular Function [B] and Cellular Component [C]) from the total SSDA hemolymph proteins from G. mellonella larvae infected with M. mycetomatis (24 hour relative to 0 hour hemolymph proteome).
A
Biological process (GO)
Pathway description	Count in gene set	False discovery rate
Response to stress	5	1.58e-05
Organic substance metabolic process	7	1.58e-05
Innate immune response	4	3.15e-05
Primary metabolic process	6	7.4e-05
Macromolecule metabolic process	5	0.000763
Cellular metabolic process	5	0.0012
Cellular protein metabolic process	4	0.00167
Protein folding	2	0.0032
Defense response to bacterium	2	0.028
Cellular nitrogen compound metabolic process	3	0.0415
B
Molecular function (GO)
Pathway description	Count in gene set	False discovery rate
Ion binding	6	3.55e-06
Carbohydrate derivative binding	5	3.55e-06
Purine ribonucleoside binding	4	1.98e-05
Purine ribonucleotide binding	4	1.98e-05
Purine ribonucleoside triphosphate binding	4	1.98e-05
Catalytic activity	5	2.7e-05
Hydrolase activity	4	4.16e-05
Binding	5	0.000356
Metal ion binding	2	0.043
C
Cellular component (GO)
Pathway description	Count in gene set	False discovery rate
Cytoplasm	8	1.1e-08
Intracellular	8	9.57e-08
Cell	8	1.92e-07
Extracellular region	5	2.31e-05
Cytoskeleton	2	0.00684
Intracellular organelle	3	0.0187
