# Supplementary material for: Proteomic analysis of the processes leading to Madurella mycetomatis grain formation in Galleria mellonella larvae
Source: PLoS Negl Trop Dis. 2020 Apr 8;14(4):e0008190. doi: 10.1371/journal.pntd.0008190 (PMC7141616; doi:10.1371/journal.pntd.0008190)
Supplement: S6 Table — (XLSX) [file pntd.0008190.s006.xlsx]

## Sheet: Table S6
Table S6A: G. mellonella proteins increased in abundance in grains isolated from larvae infected with M. mycetomatis for 72 hour as compared to grains extracted from larvae infected with M. mycetomatis for 24 hour.
P value	Fold Difference	GI Number	Protein Name	Peptides	Sequence coverage [%]	Score
2.79E-04	39.01	158299186	AGAP010145-PA (Fragment)	16	39.3	254.01
7.02E-04	13.38	241705635	ATP synthase subunit alpha	1	22.2	42448
6.30E-04	12.35	195488294	Transferrin	9	46.4	186.64
2.81E-02	10.40	114051710	Mitochondrial prohibitin complex protein 2	14	45.2	152.58
8.10E-03	9.46	158289729	Rab GDP dissociation inhibitor	6	21.7	68283
3.98E-02	8.12	401332	V-type proton ATPase subunit E (V-ATPase subunit E) (V-ATPase 26 kDa subunit) (Vacuolar proton pump subunit E)	10	16.9	174.14
1.27E-02	7.67	148298861	Dolichyl-diphosphooligosaccharide--protein glycosyltransferase 48 kDa subunit (Oligosaccharyl transferase 48 kDa subunit)	14	47.7	257.5
7.56E-03	7.54	91082037	5'-nucleotidase (EC 3.1.3.5)	13	15.5	216.81
3.93E-02	7.23	195542220	Carboxylesterase 4 variant 1 (Carboxylesterase 4 variant 3)	17	32.3	234.38
3.90E-02	6.23	53148463	Receptor for activated protein kinase C homolog	14	50.1	165.95
2.24E-03	6.21	112983416	Ras protein	11	15.6	259.62
4.67E-02	5.99	91094383	Alanyl-tRNA editing protein Aarsd1-like Protein	8	12	93999
3.62E-02	5.97	18253049	Ribosomal protein L7	7	21.4	71856
8.34E-03	5.74	158298342	AGAP010792-PA (NADH dehydrogenase (ubiquinone) 1 alpha subcomplex 9) (Fragment)	4	18.6	57523
2.33E-02	5.40	114052334	Transmembrane trafficking protein	3	6.6	76.02
3.85E-02	5.39	114052452	Acyl carrier protein	2	6	24902
1.34E-02	5.11	114052605	26S proteasome regulatory ATPase subunit 10B	7	24.1	91871
2.68E-02	4.89	114052967	elongation factor Tu	15	46.1	136.61
9.85E-03	4.72	49532894	Heterotrimeric guanine nucleotide binding protein gamma subunit-like protein	3	12.7	25538
1.93E-02	4.43	158292674	AGAP005160-PA (AGAP005160-PB) (Ras homolog gene family, member A)	7	9.4	82825
2.97E-02	4.37	120444903	Chaperonin	12	23.3	153.74
2.14E-02	4.37	112984100	Yellow-b	11	20.5	208.52
2.56E-03	4.33	242013531	Uncharacterized protein	7	24.4	51659
1.06E-02	4.11	114052454	NADH dehydrogenase [ubiquinone] 1 beta subcomplex subunit 10	5	32.5	157.25
2.39E-03	4.07	74873244	Putative defense protein Hdd11 (Hyphantria differentially displayed gene 11)	10	60.7	246.4
1.54E-02	3.88	118789328	AGAP008115-PA	4	11.7	323.31
1.20E-04	3.65	194910105	GG12390	10	27.7	119.3
2.06E-02	3.64	219362823	Innexin	3	17.3	60.31
3.29E-03	3.46	114053203	DnaJ homolog subfamily A member 1 (DnaJ-2)	8	24.4	81.35
2.08E-02	3.44	193690653	tubulin beta-1	3	27.2	83.77
2.74E-02	3.42	114052408	Mitochondrial aldehyde dehydrogenase	1	5.7	68304
1.89E-02	3.39	163838694	Cytochrome c1	5	16.6	57966
4.28E-02	3.35	83583695	Hemicentin-like protein 2 (Fragment)	3	60.4	21.64
4.30E-02	3.27	91080053	ADP,ATP carrier protein-like Protein	2	33.3	13018
2.32E-02	3.18	163838684	Ubiquinol-cytochrome c reductase core protein II	19	55.3	288.66
1.26E-02	3.09	114052230	Hydroxyacyl-coenzyme A dehydrogenase	32	52.3	323.31
4.02E-03	3.00	195442422	40S ribosomal protein S16	3	15.8	24567
3.74E-02	2.95	14517793	Glutathione-S-transferase-like protein	10	44.9	236.31
8.29E-03	2.87	91080775	rab GDP dissociation inhibitor alpha	3	8.7	60566
4.23E-03	2.86	54039446	AAEL005991-PA	5	28.2	57601
6.17E-03	2.85	31340317	60S ribosomal protein L13a	4	12	35501
1.33E-02	2.83	154091248	Ribosomal protein L18	6	28.5	123.74
8.75E-03	2.75	193594278	dihydrolipoyllysine-residue succinyltransferase component of 2-oxoglutarate dehydrogenase complex, mitochondrial	2	12.8	29919
4.69E-03	2.74	157111903	LDLR chaperone boca-like Protein	7	12.9	54892
2.70E-02	2.72	9725	Ribosomal protein S27A	3	37.2	116.93
2.89E-02	2.68	225031010	Tubulin alpha chain (Fragment)	4	47.2	228
9.55E-03	2.58	114051357	Transgelin	5	76.3	164.29
9.22E-03	2.55	91081585	Protein FAM177A1-like Protein	5	16.2	66242
3.92E-02	2.43	158292087	AGAP004366-PA	10	32	96631
2.94E-02	2.34	112984164	Ribosomal protein L35	4	26.1	44817
2.46E-02	2.30	238667031	tubulin alpha chain	5	65.4	66714
3.88E-02	2.18	91078902	Syntaxin-7-like Protein	6	19.9	58006
1.05E-02	2.17	148298648	Ribosomal protein S13	7	31.1	75464
3.37E-03	2.15	58864722	Annexin	21	57.7	323.31
3.67E-02	2.12	114052210	Thioredoxin peroxidase	8	27.3	134.05
4.14E-02	2.10	110760247	nucleolin 1 isoform X1	3	5.2	17648
3.78E-02	2.02	242023106	T-complex protein 1 subunit gamma	1	26.3	31.21
3.95E-02	1.73	58864724	Annexin (Fragment)	1	5.8	11177
2.65E-02	1.65	189240992	Elongation factor Tu	19	28.7	182.68
1.88E-02	1.58	17826933	Calreticulin	18	28	323.31
1.16E-02	1.49	114053275	60S ribosomal protein L7/l12	4	22	38986
5.09E-03	1.39	91077606	LDLR chaperone boca	13	44.5	276.81
2.43E-02	1.39	91089799	Transcription factor BTF3	6	21.2	162.9
2.90E-02	1.32	27461086	Cytochrome b-c1 complex subunit 6	4	29.1	102.68
2.12E-02	1.28	225733991	Polyubiquitin-C [Cleaved into: Ubiquitin]	4	52.8	49899
4.22E-02	1.27	189238710	Uncharacterized protein	21	27.3	323.31
Table S1B: G. mellonella proteins decreased in abundance in grains isolated from larvae infected with M. mycetomatis for 72 hour as compared to grains extracted from larvae infected with M. mycetomatis for 24 hour.
P value	Fold Difference	GI Number	Protein Name	Peptides	Sequence coverage [%]	Score
6.60E-04	57.58	125629089	Gustatory receptor	7	43	190.57
4.55E-02	23.32	3913261	Larval cuticle protein 1	4	26	323.31
3.37E-02	16.11	183979372	Troponin T	10	42.5	142.31
2.41E-02	14.39	23208544	Cobatoxin-like protein	3	19.5	115.72
6.08E-03	12.57	118350731	Uncharacterized protein	7	30.3	119.42
8.71E-03	10.39	206725499	Cathepsin L like protein	9	16.7	165.77
1.88E-02	8.93	148298818	Multi-binding protein	12	32.5	237.78
5.16E-03	8.46	164451507	Troponin I	8	25.8	144.07
2.47E-02	8.39	183979374	Tropomyosin 2	10	32.5	323.31
2.83E-03	8.20	183979392	Uncharacterized protein	40	65.5	323.31
1.00E-02	8.06	114053193	Protease inhibitor 1	5	36	323.31
2.45E-02	6.97	112702923	Peptidoglycan-recognition protein-LB (Fragment)	6	81.6	50387
3.56E-02	5.63	114051966	mitochondrial aldehyde dehydrogenase	3	6.5	12256
3.06E-02	5.01	21630233	Serine proteinase-like protein 2	3	40.2	118.94
1.77E-02	4.71	34921426	Serine protease inhibitor dipetalogastin (Dipetalin) (Fragment)	12	28	323.31
1.25E-03	4.55	156630481	Cecropin-D-like peptide	2	14.5	137.98
4.10E-02	3.97	110649240	Gloverin	2	28.8	71375
2.80E-02	3.82	56462288	Protease inhibitor 5 (Fragment)	4	20.2	45447
2.10E-03	3.62	21630233	Serine proteinase-like protein 2	2	9	33893
8.28E-04	3.54	114051966	Mitochondrial aldehyde dehydrogenase	26	54.8	323.31
5.87E-03	3.39	134103857	Cationic peptide CP8	3	19.6	131.94
3.96E-04	3.09	25989211	CLIP domain-containing serine protease 2 (EC 3.4.21.-) (BzArgOEtase) (BAEEase) [Cleaved into: CLIP domain-containing serine protease 2 light chain; CLIP domain-containing serine protease 2 heavy chain]	10	61.8	186.29
5.18E-03	2.94	124802527	hypothetical protein	4	18.5	40152
4.77E-02	2.92	156630460	Anionic antimicrobial peptide 2	7	32.9	247.1
2.41E-02	2.86	56718390	Prophenol oxidase activating enzyme 3	26	45	323.31
3.90E-02	2.81	56418393	Hemolymph proteinase 6	9	47.9	138.64
1.51E-02	2.42	49532918	Cellular retinoic acid binding protein	13	34.8	228.51
1.96E-02	2.26	56462318	Uncharacterized protein (Fragment)	6	31.8	49498
3.98E-02	2.02	148298693	Heat shock protein 20.8 (Heat shock protein hsp20.8A)	5	66.7	47429
3.92E-03	1.99	158515746	Uncharacterized protein, isoform A (EC 1.10.2.2) (Uncharacterized protein, isoform B) (Uncharacterized protein, isoform C)	12	40.8	312.16
8.52E-03	1.96	112983816	Glyceraldehyde-3-phosphate dehydrogenase (EC 1.2.1.12)	15	47.6	122.8
2.57E-02	1.93	116791778	Uncharacterized protein	19	56.6	323.31
1.97E-03	1.86	91079628	Glutamine synthetase (EC 6.3.1.2)	11	23.1	246.17
9.13E-03	1.64	114052561	Malate dehydrogenase (EC 1.1.1.37)	11	29.6	136.45
2.77E-03	1.63	7576710	CALNUC	5	31.7	160.16
2.04E-03	1.55	70609810	Transferrin	59	55.6	323.31
