# Supplementary material for: Proteomic analysis of the processes leading to Madurella mycetomatis grain formation in Galleria mellonella larvae
Source: PLoS Negl Trop Dis. 2020 Apr 8;14(4):e0008190. doi: 10.1371/journal.pntd.0008190 (PMC7141616; doi:10.1371/journal.pntd.0008190)
Supplement: S7 Table — (XLSX) [file pntd.0008190.s007.xlsx]

## Sheet: Table S7
Table S7A: G. mellonella proteins increased in abundance in 72 hour M. mycetomatis infected G. mellonella larval hemolymph as compared to 0 hour hemolymph
P value	Fold Difference	GI Number	Protein Name	Peptides	Sequence coverage [%]
0.000594322	337.21	74873244	Hdd11	10	60.7
0.235238	222.65	183979237	Transgelin	17	45.1
0.003113413	202.37	157927723	Beta actin	14	55.9
0.000211515	115.14	23208546	Heat shock-like protein	10	24.8
0.000926519	80.59	112983342	Tubulin beta chain	18	34
0.000953839	76.73	125629089	Gustatory receptor	8	43
0.000222953	46.19	183979284	Elongation factor 1-alpha	11	41.8
0.001606195	40.64	229562186	Heat shock protein 90	32	48.6
1.32688	37.36	195119912	Uncharacterized protein	9	63.5
0.001886163	36.26	58864722	Annexin	14	54.1
0.000433882	33.66	25989211	CLIP domain-containing serine protease 2	2	38.6
0.000754867	29.53	4090964	Immune-related Hdd1	26	37.1
0.002292758	29.27	112983414	Heat shock protein hsp21.4	7	18.4
0.006043452	28.77	157118472	Calponin	11	32.1
9.57759	28.31	145504735	Uncharacterized protein	9	34.8
0.000618805	27.61	225031010	Tubulin alpha chain	4	47.2
0.019563436	27.54	114053193	Protease inhibitor 1	4	30.6
0.00037325	27.21	60592747	Peptidyl-prolyl cis-trans isomerase	6	26.5
0.006905844	25.81	158962507	Chemosensory protein	11	34
0.000162632	25.29	14517793	Glutathione-S-transferase-like protein	12	50.8
0.005192371	24.53	154707830	Triosephosphate isomerase	13	28.5
0.005110881	23.93	114052072	ATP synthase subunit beta	22	56.8
0.00112571	23.91	192763882	Actin 3	9	30.9
0.001943675	23.62	242005732	Hemicentin, putative	15	60.6
0.003871596	22.53	83583693	Hemicentin-like protein 1	13	25.5
0.005521002	19.96	158962505	Chemosensory protein	3	11.3
0.001335057	17.97	158292087	AGAP004366-PA	12	38.8
0.00085352	17.90	148298796	Thioredoxin	6	20.7
0.00019556	17.48	112983052	Chemosensory protein 7	8	26.7
0.003878842	17.31	148298800	Enolase	22	48.2
0.005884123	15.98	194882165	Uncharacterized protein, isoform A	9	19.9
0.000181475	15.96	112983872	Serpin-like protein (SEP-LP)	17	35.8
0.022455928	15.77	189181680	Carboxylic ester hydrolase	1	28.3
0.009661286	15.58	112982865	Profilin	5	24.8
0.000310694	14.47	183979374	Tropomyosin 2	10	32.5
0.000493205	14.36	226342884	Serpin-11	23	54.7
0.001902085	14.28	25989211	prophenoloxidase activating factor 3	10	61.8
0.001934799	13.86	145504735	hypothetical protein (macronuclear)	8	18.3
0.000807375	13.83	56462318	Uncharacterized protein	8	34.4
0.017386783	12.74	45594226	Serpin-4B	5	78.8
0.002928848	12.50	112702923	Peptidoglycan-recognition protein-LB	7	89.5
0.00160228	12.10	56718390	Prophenol oxidase activating enzyme 3	25	47.9
0.006193781	12.10	112983086	Troponin C	10	29.2
0.009460809	11.57	91076494	Protein CREG1-like Protein	5	23.4
0.022602168	10.32	45594226	Serpin-4B	4	42.1
0.000826913	10.24	33860163	Inducible metalloproteinase inhibitor protein	11	39.7
0.040122557	9.88	171740915	Putative gram negative bacteria-binding protein	10	27
0.000664462	9.60	157927723	beta actin	5	16.1
0.000543791	9.48	158299186	AGAP010145-PA	8	27.6
0.003706073	9.46	186703381	Hemolin	7	59.3
0.03402742	9.33	148719710	Superoxide dismutase	4	17.8
0.001084785	9.01	23208535	Peptidoglycan recognition-like protein B	13	32.1
0.007589168	8.82	189234613	Uncharacterized protein	4	15.5
0.004604323	8.66	17826933	Calreticulin	10	20.7
0.005973551	8.47	39579195	Odorant-binding protein	5	19.5
0.002409628	7.88	238667031	Tubulin alpha chain	4	64.1
0.043358432	7.70	157704337	Hdd1-like protein	7	56.9
0.000865144	7.63	91076018	Uncharacterized protein	5	4.4
0.001377314	7.50	55139149	Hemolin	16	63
0.004835611	7.35	7576710	CALNUC	7	38.9
0.006677323	7.33	154240658	Peptidoglycan recognition protein-D	5	15.7
0.000904098	7.25	219552448	Arginine kinase	9	68.4
0.012072755	6.93	58391242	60 kDa heat shock protein	8	21.1
0.000207835	6.79	118350731	Uncharacterized protein	8	31.8
0.000818578	6.68	194303591	Mitochondrial cytochrome c	4	15.9
0.000227149	6.33	110347843	Protease inhibitor-like protein	2	40
0.000952131	6.22	242022233	High affinity nuclear juvenile hormone binding protein	6	13.9
0.003820719	5.88	148298818	Multi-binding protein	6	6.9
0.003948699	5.80	112984054	Yellow-d precurser	20	42.5
0.001085208	5.70	112982822	Phosphoglycerate mutase	6	9.2
0.000831918	5.41	62241290	Protein disulfide-isomerase	12	29.1
0.007221175	5.35	58391242	60 kDa heat shock protein	9	22.7
0.026524152	5.24	39579195	odorant-binding protein	9	22
0.030362016	5.11	114051357	Transgelin	4	75
0.027482067	4.81	189234130	peroxidase precursor	19	29.5
0.009651372	4.81	170041898	Apyrase precursor	36	49.6
0.013425752	4.76	45330818	Fructose-bisphosphate aldolase	4	28.4
0.032236019	4.57	183979372	Troponin T	9	34.7
0.000266148	4.52	6560637	Sensory appendage protein 1	14	31.5
0.000117079	4.31	156968291	Uncharacterized protein	23	36.6
0.004773304	3.91	241263211	CNDP dipeptidase	5	18
0.000469167	3.89	91080775	Rab GDP dissociation inhibitor	6	14.5
0.000866161	3.83	49532918	Cellular retinoic acid binding protein	15	36.3
0.014316296	3.72	112983028	Glutathione S-transferase 2	1	16.7
0.009983858	3.56	49532886	Diazepam binding inhibitor-like protein	3	20.6
0.008819836	3.50	112982880	Translationally controlled tumor protein	8	38.3
0.049799283	3.48	91092064	Selenium-binding protein 1-like Protein	13	34.3
0.012542154	3.23	114052034	Proteasome subunit alpha type	3	15.3
0.00065072	3.21	112983096	Dihydrolipoyl dehydrogenase	5	15.8
0.00476338	3.17	158962511	Chemosensory protein	6	16.3
0.00090686	2.92	112983994	Peptidoglycan recognition protein	12	56.4
0.03187832	2.90	114052645	Thymosin isoform 1	4	34.5
0.012459667	2.82	112984026	BmP109	12	37.8
0.034979743	2.67	169646838	Heat shock protein 25.4	15	55.2
0.00175404	2.64	91084741	Apolipoprotein D-like Protein	17	42.7
0.000254182	2.51	189181680	integument esterase 2 precursor	24	50.9
0.012124338	2.48	17901818	Ferritin	3	12.3
0.013488621	2.28	114052472	Peptidyl-prolyl cis-trans isomerase	14	38.7
0.000287122	2.17	153791847	Nucleoside diphosphate kinase	13	55.9
0.041674985	1.96	242004672	Uncharacterized protein	11	51.9
0.032214922	1.87	162462783	Carboxylic ester hydrolase	19	35.5
0.030804846	1.71	153791206	Scolexin	17	29.9
0.038969329	1.69	220902980	Carboxylic ester hydrolase	10	56.7
Table S7B: G. mellonella proteins decreased in abundance in 72 hour M. mycetomatis infected G. mellonella larval hemolymph as compared to 0 hour hemolymph.
P value	Fold Difference	GI Number	Protein Name	Peptides	Sequence coverage [%]
0.00023823	35.01	3182995	Ecdysteroid-regulated 16 kDa protein	3	32.7
0.039545653	32.99	2498144	Apolipophorin	1	13.8
0.045467641	10.44	14599862	Hexamerin storage srotein PinSP1	78	76.6
0.014799767	7.88	183979239	similar to CG10638-PA	10	23.3
0.031171056	6.65	229002332	Hypothetical protein	3	14.5
0.003575964	5.48	2498144	Apolipophorin	13	85.9
0.000114526	4.76	4753912	3-dehydroecdysone 3beta-reductase	8	26
0.013298178	4.43	2498144	Apolipophorin	8	51
0.008854542	4.26	50404098	Apolipophorin	15	46.1
0.013402013	4.21	46396271	Apolipophorin	11	59.6
0.001578319	4.13	134103857	Cationic peptide CP8	4	22
0.047237895	3.89	183979239	Similar to CG10638-PA	7	28.4
0.006368078	3.52	114050871	27 kDa hemolymph protein	9	41.5
0.026982432	3.35	242005732	Hemicentin	7	21.9
0.007142257	3.27	114050871	Carboxylesterase	24	69.6
0.009353299	3.25	164459610	Putative hydroxypyruvate isomerase	12	31.5
0.000829875	3.25	18140733	Twelve cysteine protein 1	8	43.4
0.017283385	3.23	77415676	Uncharacterized protein	12	30.2
0.001987955	2.99	114052174	Aminoacylase	10	27.5
0.001355922	2.97	156630460	Anionic antimicrobial peptide 2	7	32.9
0.038455245	2.90	183979239	similar to CG10638-PA	3	28.8
0.004265983	2.80	114052174	Aminoacylase	10	31.2
0.002373486	2.71	158515746	juvenile hormone binding protein	13	40.8
0.003938115	2.56	34556399	Anionic antimicrobial peptide 2	4	75.7
0.005614832	2.38	229002332	Hypothetical protein	8	50.7
0.013295884	2.36	229002332	Uncharacterized protein	6	31.3
0.022624931	2.30	114051866	Isocitrate dehydrogenase	17	43
0.010730209	2.13	189181680	Prophenoloxidase subunit 2	3	32.6
0.040204123	2.09	195380485	Uncharacterized protein	8	35.9
0.005791098	1.98	384243	Arylphorin	21	59.5
0.001694098	1.84	159528	Methionine-rich storage protein 2	87	83.2
0.019713229	1.74	156543790	PREDICTED: arylsulfatase B-like isoform X1	2	45
0.040808819	1.74	112983654	Bombyrin	10	28.9
0.041229682	1.74	56462300	Putative serine protease-like protein 2	19	67.9
0.016592704	1.68	116782397	Uncharacterized protein	13	40.5
0.022087032	1.66	110743533	Methionine-rich storage protein	18	81.4
0.034421158	1.65	189236506	similar to AGAP002006-PA	6	8.7
0.03345177	1.54	116245495	General odorant-binding protein 68	11	40.5
0.037949895	1.51	85726208	Imaginal disc growth factor-like protein	16	57.7
0.011660777	1.50	124527	Insecticyanin-B	16	56.5
0.011887194	1.50	112983062	Lipopolysaccharide binding protein	14	40.4
