# Supplementary material for: Proteomic analysis of the processes leading to Madurella mycetomatis grain formation in Galleria mellonella larvae
Source: PLoS Negl Trop Dis. 2020 Apr 8;14(4):e0008190. doi: 10.1371/journal.pntd.0008190 (PMC7141616; doi:10.1371/journal.pntd.0008190)
Supplement: S8 Table — Enrichment for GO terms (Biological Process [A], Molecular Function [B] and Cellular Component [C]) from the total SSDA hemolymph proteins from G. mellonella larvae infected with M. mycetomatis (72 hour relative to 0 hour hemolymph proteome). (XLSX) [file pntd.0008190.s008.xlsx]

## Sheet: Table S8
Table S8: Enrichment for GO terms (Biological Process [A], Molecular Function [B] and Cellular Component [C]) from the total SSDA hemolymph proteins from G. mellonella larvae infected with M. mycetomatis (72 hour relative to 0 hour hemolymph proteome).
A
Biological process (GO)
Pathway description	Count in gene set	False discovery rate
Organic substance metabolic process	7	8.61e-05
Primary metabolic process	6	0.000389
Response to stress	4	0.000423
Cellular metabolic process	5	0.00481
Single-organism metabolic process	3	0.00543
Organonitrogen compound metabolic process	4	0.00543
Defense response	3	0.00618
Protein folding	2	0.00678
Oxidation-reduction process	2	0.0292
Innate immune response	2	0.0468
B
Molecular function (GO)
Pathway description	Count in gene set	False discovery rate
Ion binding	6	8.46e-06
Catalytic activity	5	0.000185
Carbohydrate derivative binding	4	0.0002
Binding	5	0.00153
Purine ribonucleoside binding	3	0.00153
Purine ribonucleotide binding	3	0.00153
Purine ribonucleoside triphosphate binding	3	0.00153
Nutrient reservoir activity	2	0.00207
Metal ion binding	3	0.00473
Oxidoreductase activity	2	0.0095
C
Cellular component (GO)
Pathway description	Count in gene set	False discovery rate
Extracellular region	6	5.25e-06
Cytoplasm	6	2.09e-05
Intracellular	6	9.86e-05
Cell	6	0.000156
Cytoskeleton	2	0.00913
Intracellular organelle	3	0.0282
