# Supplementary material for: Proteomic analysis of the processes leading to Madurella mycetomatis grain formation in Galleria mellonella larvae
Source: PLoS Negl Trop Dis. 2020 Apr 8;14(4):e0008190. doi: 10.1371/journal.pntd.0008190 (PMC7141616; doi:10.1371/journal.pntd.0008190)
Supplement: S9 Table — (XLSX) [file pntd.0008190.s009.xlsx]

## Sheet: Table   S9
Table S9A: G. mellonella proteins increased in abundance in grains isolated from larvae infected with M. mycetomatis for 7 days as compared to grains extracted from larvae infected with M. mycetomatis for 24 hour.
P value	Fold Difference	GI Number	Protein Name	Peptides	Sequence coverage [%]	Score
3.44E-04	11.41	110760247	nucleolin 1 isoform X1	3	5.2	17648
1.22E-03	9.35	145286562	Lysozyme-like protein 1	5	14.3	38045
2.65E-05	9.27	56418411	Hemolymph proteinase 16	8	27.5	88118
1.49E-04	9.15	158299186	AGAP009439-PA (Fragment)	16	39.3	254.01
4.65E-04	9.07	83583695	Hemicentin-like protein 2 (Fragment)	3	60.4	21.64
2.17E-03	8.17	242013531	Uncharacterized protein	7	24.4	51659
2.11E-03	7.79	110760858	sulfhydryl oxidase 1	3	20.8	24668
5.81E-04	7.68	31340317	60S ribosomal protein L13a	4	12	35501
4.51E-04	7.27	158289729	AAEL012341-PA	6	21.7	68283
1.19E-03	7.12	194910105	GG12390	10	27.7	119.3
6.63E-04	6.94	189233735	rab11 family-interacting protein 2 isoform X5	2	3.1	15181
1.22E-03	6.92	170033490	Kakapo	2	75	13843
5.44E-04	6.65	157111903	putative tricarboxylate transport protein	7	12.9	54892
5.85E-05	6.59	158284767	AAEL005991-PA	3	17.3	26417
4.98E-04	6.44	226342884	Serpin-11	7	14.4	65.5
9.47E-04	6.03	114051598	Leukotriene A4 hydrolase	5	31	94784
1.29E-03	5.30	67475506	Viral A-type inclusion protein repeat, putative (Viral a-type inclusion protein repeat putative)	3	6.3	29513
1.85E-04	5.13	148298849	Programmed cell death protein 5-like protein	3	19.2	22245
1.96E-03	4.86	195442422	Uncharacterized protein, isoform A (EC 1.10.2.2) (Uncharacterized protein, isoform B) (Uncharacterized protein, isoform C)	3	15.8	24567
5.27E-04	4.77	91082037	Uncharacterized protein	13	15.5	216.81
3.76E-04	4.33	112983090	Eukaryotic translation initiation factor 3 subunit J (eIF3j)	5	15.3	51106
2.16E-03	4.25	157132177	lipase 3 isoform X2	9	19.4	94695
2.13E-03	3.96	156541662	ATP synthase subunit d, mitochondrial	5	22.8	39427
1.41E-03	3.78	114051530	UMP-CMP kinase (EC 2.7.4.14) (Deoxycytidylate kinase) (CK) (dCMP kinase) (Uridine monophosphate/cytidine monophosphate kinase) (UMP/CMP kinase) (UMP/CMPK)	4	16.2	30594
1.74E-03	3.65	112984164	Ribosomal protein L35	4	26.1	44817
2.03E-03	2.98	91083881	Protein CREG1-like Protein	4	10.2	36071
Table S9B: G. mellonella proteins decreased in abundance in grains isolated from larvae infected with M. mycetomatis for 7 days as compared to grains extracted from larvae infected with M. mycetomatis for 24 hour.
P value	Fold Difference	GI Number	Protein Name	Peptides	Sequence coverage [%]	Score
1.50E-04	358.31	169646838	Heat shock protein 25.4	19	55.2	323.31
7.84E-05	241.25	159528	Methionine-rich storage protein 2	77	82.2	323.31
8.44E-05	159.36	47607477	Imaginal disc growth factor	15	48.9	323.31
3.02E-05	98.46	183979392	Uncharacterized protein	40	65.5	323.31
1.42E-04	75.53	46396271	27 kDa hemolymph protein (P27K) (27k)	10	59.6	323.31
1.83E-04	75.17	50404098	Apolipophorin (Fragment)	12	45.2	323.31
1.06E-03	66.30	49532918	Cellular retinoic acid binding protein	13	34.8	228.51
1.75E-04	64.25	34921426	Serine protease inhibitor dipetalogastin (Dipetalin) (Fragment)	12	28	323.31
2.35E-04	62.63	159078	Arylphorin	51	77.5	323.31
9.66E-04	60.21	114053193	Protease inhibitor 1	5	36	323.31
3.58E-04	53.47	156630460	Anionic antimicrobial peptide 2	7	32.9	247.1
2.04E-04	47.34	112983414	Heat shock protein hsp21.4	8	19.4	323.31
9.96E-05	44.35	70609810	Transferrin	59	55.6	323.31
8.21E-05	43.03	23208546	Heat shock-like protein (Fragment)	13	37.8	313.77
1.24E-05	41.16	14599864	Hexamerin storage protein PinSP2	10	63.2	149.11
3.98E-04	38.17	112983342	Tubulin beta chain	23	47.1	323.31
2.32E-05	35.96	17826933	Calreticulin	18	28	323.31
1.54E-03	33.08	112983062	Lipopolysaccharide binding protein	17	40.6	323.31
1.91E-04	32.28	91084741	C-terminal-binding protein-like Protein	15	40.9	323.31
1.28E-04	32.03	124527	Insecticyanin-B (INS-b) (Blue biliprotein)	16	60.9	283.3
1.19E-03	28.51	55139149	Hemolin (Fragment)	14	47.3	323.31
1.11E-03	23.75	189181680	Carboxylic ester hydrolase (EC 3.1.1.-)	19	51.1	323.31
4.57E-04	23.60	116780375	Uncharacterized protein	4	15.6	113.1
9.61E-04	19.22	384243	Arylphorin	21	59.5	323.31
2.34E-04	18.99	242004672	Uncharacterized protein	9	51.9	164.35
1.27E-03	18.11	116791778	Uncharacterized protein	19	56.6	323.31
1.58E-03	16.19	91088621	Apolipoprotein D-like Protein	18	47.4	323.31
2.10E-04	15.89	91076018	Uncharacterized protein	3	14.3	98229
3.73E-04	15.62	219552448	Arginine kinase (Fragment)	9	68.4	310.24
4.57E-04	15.46	195119912	Uncharacterized protein	7	63.5	142.79
1.61E-03	15.23	148298673	Mitochondrial ATP synthase coupling factor 6	7	28.6	99647
1.16E-04	14.65	134103857	Cationic peptide CP8	3	19.6	131.94
1.00E-03	14.44	113208389	Heat shock protein 20.7	13	49.8	224.91
2.80E-04	14.11	112984454	Protein disulfide-isomerase (EC 5.3.4.1)	8	41.7	161.43
2.87E-04	14.05	110743533	Methionine-rich storage protein	14	79.1	323.31
1.87E-04	13.91	114051966	Mitochondrial aldehyde dehydrogenase	26	54.8	323.31
1.21E-03	13.32	186703381	Hemolin	7	59.3	192.54
3.23E-04	12.91	151301059	H+ transporting ATP synthase delta subunit	9	42.6	210.09
3.68E-04	12.17	242016119	10 kDa heat shock protein, putative	10	30.8	127.63
7.27E-04	11.76	15146043	Alpha-crystallin	13	45.7	268.76
1.50E-03	11.52	156630481	Cecropin-D-like peptide	2	14.5	137.98
1.32E-03	11.41	225031010	Tubulin alpha chain (Fragment)	4	47.2	228
1.49E-05	11.00	153791739	H+ transporting ATP synthase delta subunit	15	49.1	289.07
2.63E-04	9.95	171740905	Inactive lipase	9	31.2	137.84
4.62E-04	9.22	109119903	Glyceraldehyde-3-phosphate dehydrogenase (EC 1.2.1.12)	17	55.6	323.31
5.75E-04	9.20	170036627	Gelsolin precursor	8	7.7	68148
2.12E-04	8.81	27260894	Heat shock cognate 70 protein	4	14.8	59.95
1.15E-03	8.70	58391242	60 kDa heat shock protein, mitochondrial precursor (AGAP004002-PA)	20	33.6	323.31
1.12E-03	8.69	112982865	Profilin	6	24.8	137.05
6.16E-04	8.68	74873244	Putative defense protein Hdd11 (Hyphantria differentially displayed gene 11)	10	60.7	246.4
1.46E-03	8.52	112983070	BCP inhibitor	7	21.3	308.94
4.87E-05	8.45	158515746	5'-nucleotidase (EC 3.1.3.5)	12	40.8	312.16
6.16E-05	8.10	112982743	Elongation factor 1-beta'	10	50	181.65
4.38E-04	7.89	229002332	Uncharacterized protein (Fragment)	8	50.7	260.02
6.84E-04	7.26	157109957	mitochondrial processing peptidase beta subunit	23	60.9	323.31
1.17E-04	6.97	114051800	Eukaryotic translation initiation factor 3 subunit I (eIF3i)	15	56.4	312.82
2.34E-04	5.86	148298796	Thioredoxin	6	20.7	129.74
1.63E-03	5.82	91076494	protein CREG1	6	23.9	93.79
3.75E-04	5.56	164448660	Carboxylic ester hydrolase (EC 3.1.1.-)	7	28.2	99694
8.77E-04	5.55	156548621	Uncharacterized protein	5	19	80519
4.75E-04	5.31	169234934	Cytochrome c oxidase subunit Va	12	28.8	269.85
5.00E-04	4.93	189238710	uncharacterized protein	21	27.3	323.31
5.68E-04	4.82	193713737	Uncharacterized protein	7	21.3	164.09
3.06E-05	4.75	164448662	Cytochrome c oxidase polypeptide Vb	6	13.7	123.81
6.20E-05	4.65	7576710	CALNUC	5	31.7	160.16
8.08E-04	4.19	112983654	Bombyrin	9	25.8	183.58
5.58E-04	3.93	87248535	Mitochondrial matrix protein p32	13	47.1	236.52
1.26E-04	3.84	162462783	AGAP010145-PA (Fragment)	16	31.5	285.11
1.41E-03	2.91	27461086	Cytochrome b-c1 complex subunit 6	4	29.1	102.68
2.13E-04	1.85	156547257	Sulfhydryl oxidase (EC 1.8.3.2)	7	14.7	59012
