# Supplementary material for: Proteomic analysis of the processes leading to Madurella mycetomatis grain formation in Galleria mellonella larvae
Source: PLoS Negl Trop Dis. 2020 Apr 8;14(4):e0008190. doi: 10.1371/journal.pntd.0008190 (PMC7141616; doi:10.1371/journal.pntd.0008190)
Supplement: S10 Table — (XLSX) [file pntd.0008190.s010.xlsx]

## Sheet: Table S10
Table S10A: G. mellonella proteins increased in abundance in 7 days M. mycetomatis infected G. mellonella larval hemolymph as compared to 0 hour hemolymph
P value	Fold Difference	GI Number	Protein Name	Peptides	Sequence coverage [%]
0.000202401	533.06	74873244	Hdd11	10	60.7
0.000109029	249.73	23208546	Heat shock-like protein	10	24.8
0.00119673	111.34	112983342	Tubulin beta chain	18	34
0.000952686	75.64	183979237	Transgelin	17	45.1
0.006110975	72.79	157132177	AAEL012341-PA	21	42.7
0.001245125	54.14	242005732	Hemicentin	15	60.6
0.009711739	53.67	157927723	Beta actin	14	55.9
0.00017215	49.22	183979284	Elongation factor 1-alpha	11	41.8
0.001193295	44.98	229562186	Heat shock protein 90	32	48.6
0.000732056	43.79	225031010	Tubulin alpha chain	4	47.2
0.000129288	43.76	186703381	Hemolin	7	59.3
0.000224403	41.08	148298796	Thioredoxin	6	20.7
0.002479056	38.29	58864722	Annexin	14	54.1
0.003085913	36.94	83583693	Hemicentin-like protein 1	13	25.5
0.000551846	31.39	192763882	Actin 3	9	30.9
0.000239337	30.41	55139149	Hemolin	16	63
0.002929809	29.71	158962507	Chemosensory protein	11	34
0.000413544	27.52	145504735	Uncharacterized protein	9	34.8
0.000531532	26.43	60592747	Peptidyl-prolyl cis-trans isomerase	6	26.5
0.000284667	25.74	170578347	Immunoglobulin I-set domain containing protein	3	53.4
0.005950119	24.64	114052072	ATP synthase subunit beta	22	56.8
0.007348444	23.86	154707830	Triosephosphate isomerase	13	28.5
0.000755433	21.20	14517793	Glutathione-S-transferase-like protein	12	50.8
0.750945	20.52	157133952	AAEL003067-PA	9	27.6
0.009800705	20.43	112983052	Chemosensory protein 7	2	36.6
0.000816688	18.49	112983052	Uncharacterized protein	8	26.7
0.000806204	17.14	91076018	uncharacterized protein LOC660215	5	4.4
0.018846697	16.43	189181680	Carboxylic ester hydrolase	1	28.3
0.028847728	16.36	114053193	Protease inhibitor 1	4	30.6
0.010368996	16.02	83583695	Hemicentin-like protein 2	3	60.4
0.00258063	15.85	125629089	Gustatory receptor	8	43
0.008737311	14.93	157704337	Hdd1-like protein	7	56.9
0.000569522	14.91	195119912	Uncharacterized protein	9	63.5
0.010418898	13.96	112982865	Profilin	5	24.8
0.002249001	13.36	158299186	AGAP010145-PA	8	27.6
0.000207131	13.29	226342884	Serpin-11	23	54.7
0.005548843	12.98	148298800	Enolase	22	48.2
0.030468408	12.94	171740915	Putative gram negative bacteria-binding protein	10	27
0.023277291	12.58	170046360	Uncharacterized protein	5	19.2
0.000215022	12.35	116087	Cecropin-A	1	8.5
0.002342686	12.00	112983390	Juvenile hormone binding protein	6	23.9
0.001667421	11.46	238667031	tubulin alpha chain	4	64.1
0.000243267	10.73	112984054	Yellow-d precurser	20	42.5
0.003965227	10.25	58391242	60 kDa heat shock protein	8	21.1
0.025891403	10.10	45594226	Serpin-4B	4	42.1
0.010847056	10.02	239736502	14-3-3zeta	3	4.6
0.00191445	9.86	39579195	Odorant-binding protein	9	22
0.020109126	9.70	112983414	Heat shock protein hsp21.4	7	18.4
0.011684611	9.56	91076494	Protein CREG1-like Protein	5	23.4
0.042379636	9.28	4090964	Immune-related Hdd1	26	37.1
0.034638693	8.91	91092724	Uncharacterized protein	16	24.6
0.022252287	8.56	110826028	Esterase	6	18.3
0.014733321	8.32	22901764	Kunitz-like protease inhibitor	3	29.5
0.034814306	8.31	45594226	CLIP domain-containing serine protease 2	5	78.8
0.031375159	8.26	25989211	prophenoloxidase activating factor 3	10	61.8
0.005953156	7.76	170041898	Apyrase precursor	36	49.6
0.00138824	7.76	145504735	hypothetical protein	8	18.3
0.006254251	7.72	241998158	Chaperonin subunit	2	23.4
0.017459222	7.68	114051357	Transgelin	4	75
0.000373001	7.65	33860163	Inducible metalloproteinase inhibitor protein	11	39.7
0.014971237	7.44	56462318	Uncharacterized protein	8	34.4
0.00381062	7.23	158962511	Chemosensory protein	6	16.3
0.017496536	7.00	18140733	Twelve cysteine protein 1	10	21.4
0.025625242	6.96	114053181	Histone H2A	2	4.3
0.01838573	6.52	17826933	Calreticulin	10	20.7
0.033738032	6.46	12657593	Laminin	7	15.6
0.006757297	5.76	58391242	AGAP004002-PA	9	22.7
0.009071889	5.61	189234130	peroxidase precursor	19	29.5
0.012439478	5.52	56718390	Prophenol oxidase activating enzyme 3	25	47.9
0.007511291	5.44	66519157	Proteasome subunit beta type	4	20.8
0.017336931	5.38	11890404	Ferritin	5	25.9
0.006576822	5.20	162462783	Carboxylic ester hydrolase	8	10.5
0.037864821	5.18	156254836	Serpin-2	12	29.3
0.020212537	5.01	112983872	Serpin-like protein (SEP-LP)	17	35.8
0.017000104	4.92	39579195	odorant-binding protein	5	19.5
0.005744765	4.91	114052645	Thymosin isoform 1	4	34.5
0.002190978	4.73	23208535	Peptidoglycan recognition-like protein B	13	32.1
0.01818144	4.66	194303591	Mitochondrial cytochrome c	4	15.9
0.017924638	4.47	45330818	Fructose-bisphosphate aldolase	4	28.4
0.032612118	4.29	148298726	ADP-ribosylation factor	5	14.3
0.000115535	4.26	169646838	Heat shock protein 25.4	15	55.2
0.023552014	4.17	49532886	Diazepam binding inhibitor-like protein	3	20.6
0.005303772	4.12	62241290	Protein disulfide-isomerase	12	29.1
0.002471393	3.76	162462783	alpha-esterase 45	19	35.5
0.026801865	3.75	114050993	Proteasome subunit alpha type	7	21.5
0.001211592	3.74	219552448	Arginine kinase	9	68.4
0.002478266	3.72	112984026	BmP109	12	37.8
0.025331881	3.32	23208526	6tox	12	27.4
0.01376862	3.25	6560637	Sensory appendage protein 1	14	31.5
0.007911795	3.20	17901818	Ferritin	3	12.3
0.003889126	3.17	241263211	CNDP dipeptidase	5	18
0.000816581	3.11	91084741	Apolipoprotein D-like Protein	17	42.7
0.004955069	2.98	189181680	integument esterase 2 precursor	24	50.9
7.46095	2.92	220902980	Carboxylic ester hydrolase	10	56.7
0.009610486	2.67	56462288	Protease inhibitor 5	4	13.9
0.023406976	2.67	45553223	HDC11369 (IP19829p)	2	11.9
0.00243304	2.64	116326818	Uncharacterized protein	3	18.8
0.001020397	2.58	112984548	Serpin-5	17	38.3
0.030765555	2.51	15213812	40S ribosomal protein S12	3	30.2
0.001398249	2.50	112983994	Peptidoglycan recognition protein	12	56.4
0.037371827	2.37	91080775	Rab GDP dissociation inhibitor	6	14.5
0.006956	2.34	1146408	Gallerin	10	21
0.01340568	2.30	33439712	Spodoptericin	6	33.5
0.00725586	2.21	189236506	similar to AGAP002006-PA	6	8.7
0.048017751	2.21	239938036	Beta-galactosidase	25	36.1
0.000589549	2.21	118789328	AGAP008115-PA	4	11.7
0.024844403	2.13	27733415	Serpin 3a	15	19.5
0.007670045	2.00	15146043	Alpha-crystallin	10	40.8
0.00456977	1.87	114052472	Peptidyl-prolyl cis-trans isomerase	14	38.7
0.007808846	1.71	153791847	Nucleoside diphosphate kinase	13	55.9
0.000522628	1.69	156968291	Uncharacterized protein	23	36.6
0.017186214	1.53	162462783	alpha-esterase 45	19	60.8
0.038228816	1.53	159078	Arylphorin	86	80
Table S10B: G. mellonella proteins decreased in abundance in 7 days M. mycetomatis infected G. mellonella larval hemolymph as compared to 0 hour hemolymph.
P value	Fold Difference	GI Number	Protein Name	Peptides	Sequence coverage [%]
0.020934648	63.80	14599862	Hexamerin storage protein PinSP1	78	76.6
0.011191902	49.67	164459610	Putative hydroxypyruvate isomerase	12	31.5
0.005198641	33.33	114052174	Aminoacylase	10	31.2
0.203203	32.75	229002332	Hypothetical protein	3	14.5
4.10771	22.93	183979239	similar to CG10638-PA	10	23.3
0.022440653	17.63	2498144	Apolipophorin	1	13.8
0.01190618	12.55	114052174	Aminoacylase	10	27.5
0.00306878	8.95	46396271	27 kDa hemolymph protein	11	59.6
0.032410608	8.43	114050871	Carboxylesterase	24	69.6
0.004975377	7.04	114051325	Phosphoribosylaminoimidazole carboxylase	9	18.4
0.007986979	6.30	116791778	Uncharacterized protein	25	60.7
0.003164438	6.13	134103857	Cationic peptide CP8	4	22
0.040107093	6.08	112983816	Glyceraldehyde-3-phosphate dehydrogenase	11	38.8
0.000551868	5.85	56462286	Putative protease inhibitor 4	5	22.1
0.005008371	4.85	4753912	3-dehydroecdysone 3beta-reductase	8	26
0.000417961	4.09	158515746	Apolipophorin	13	40.8
0.004332885	4.05	2498144	Apolipophorin	13	85.9
0.000168231	3.74	183979239	Similar to CG10638-PA	3	28.8
0.004760074	3.58	229002332	hypothetical protein,	6	31.3
0.001322986	3.43	18140733	twelve cysteine protein 1	8	43.4
0.000691976	3.33	34556399	Prophenoloxidase subunit 2	4	75.7
0.021299884	3.30	14599864	Hexamerin storage protein PinSP2	10	63.2
0.002394337	3.29	50404098	Apolipophorin	15	46.1
0.001364404	3.23	52782700	Beta glucan binding protein	3	24.3
0.008369567	3.22	2498144	Apolipophorin	8	51
0.009634193	3.16	114052484	Kazal-type proteinase inhibitor	5	21.4
0.000230694	2.98	384243	Arylphorin	21	59.5
0.007088602	2.90	156630460	Anionic antimicrobial peptide 2	7	32.9
0.020818998	2.82	77415676	Uncharacterized protein	12	30.2
6.50571	2.40	114051866	Isocitrate dehydrogenase	17	43
0.011018849	2.39	52782700	Beta-1,3-glucan-binding protein (BGBP)	4	22.1
0.0146823	2.35	110743533	Methionine-rich storage protein	18	81.4
0.005685654	2.33	34921426	Serine protease inhibitor dipetalogastin	12	28
0.00689856	2.30	195115822	Serine protease inhibitor dipetalogastin	3	51.9
0.002365227	2.16	159528	Methionine-rich storage protein 2	87	83.2
0.001756954	2.14	56462300	Putative serine protease-like protein 2	19	67.9
0.026325599	2.06	229002332	hypothetical protein	7	26.1
0.040418757	2.04	46396271	27 kDa hemolymph protein	11	35.3
0.008908278	2.00	229002332	27 kDa hemolymph protein	8	50.7
0.732451	1.97	6919921	Uncharacterized protein	3	9.8
0.006914957	1.58	237874122	Inducible serine protease inhibitor 2	8	55.8
