# Supplementary material for: Proteomic analysis of the processes leading to Madurella mycetomatis grain formation in Galleria mellonella larvae
Source: PLoS Negl Trop Dis. 2020 Apr 8;14(4):e0008190. doi: 10.1371/journal.pntd.0008190 (PMC7141616; doi:10.1371/journal.pntd.0008190)
Supplement: S11 Table — Enrichment for GO terms (Biological Process [A], Molecular Function [B] and Cellular Component [C]) from the total SSDA hemolymph proteins from G. mellonella larvae infected with M. mycetomatis (7 day relative to 0 hour hemolymph proteome) (XLSX) [file pntd.0008190.s011.xlsx]

## Sheet: Table S11
Table S11: Enrichment for GO terms (Biological Process [A], Molecular Function [B] and Cellular Component [C]) from the total SSDA hemolymph proteins from G. mellonella larvae infected with M. mycetomatis (7 day relative to 0 hour hemolymph proteome).
A
Biological process (GO)
Pathway description	Count in gene set	False discovery rate
Organic substance metabolic process	7	0.000135
Response to stress	4	0.000345
Primary metabolic process	6	0.000345
Carbohydrate derivative metabolic process	3	0.000345
Organonitrogen compound metabolic process	5	0.000345
Organic substance catabolic process	3	0.000345
Macromolecule metabolic process	5	0.0021
Cellular metabolic process	5	0.00328
Defense response	3	0.00461
Innate immune response	2	0.0482
B
Molecular function (GO)
Pathway description	Count in gene set	False discovery rate
Catalytic activity	5	0.000255
Ion binding	5	0.000255
Nutrient reservoir activity	2	0.00827
Carbohydrate derivative binding	3	0.00861
Hydrolase activity	3	0.00866
Metal ion binding	3	0.0143
Binding	4	0.0238
C
Cellular component (GO)
Pathway description	Count in gene set	False discovery rate
Extracellular region	7	2.16e-07
Cytoplasm	5	0.000652
Intracellular	5	0.00209
Cell	5	0.00285
Extracellular region	6	5.25e-06
Cytoplasm	6	2.09e-05
Intracellular	6	9.86e-05
Cell	6	0.000156
Cytoskeleton	2	0.00913
Intracellular organelle	3	0.0282
